# Supplementary material for: Glycometabolic profiles and pregnancy outcomes across pathophysiological subtypes of gestational diabetes mellitus
Source: Front Endocrinol (Lausanne). 2026 May 19;17:1836589. doi: 10.3389/fendo.2026.1836589 (PMC13225975; doi:10.3389/fendo.2026.1836589)
Supplement: Supplementary file 1 [file Table1.xlsx]

## Sheet: 无负数-总
GDM(1:yes,2:No）	Age	Advanced maternal age(1:yes,2:No）	FPG (first trimester, mmol/L)	FPG (OGTT, mmol/L)	FINS (μU/mL)	1-h PPG (OGTT, mmol/L)	2-h PPG (OGTT, mmol/L)	HOMA-β	HOMA-IR	Group (1=IR;2=IS;3=M;4=N)	HbA1c (%)	Poor glycemic control (HbA1c ≥6.0%)	Pre-pregnancy BMI (kg/m²)	Insulin therapy	Fetal distress	Neonatal hypoglycemia	Neonatal asphyxia	Neonatal hyperbilirubinemia	Macrosomia	Neonatal birth weight (g)	Preterm birth	Premature rupture of membranes	Postpartum hemorrhage	Gravidity	Parity	Gestational age at delivery (weeks)	Cesarean delivery
1	27	1	4.57	4.14	16.3859	13.18	10.63	512.059	3.015	1	5.5	2	26.8386	2	2	2	2	2	2	3455	2	1	2	1	1	40	2
1	22	1	4.3	3.57	5.07415	9.22	8.56	1449.76	0.805099	4	5	2	25.3906	2	2	2	2	1	2	3175	2	2	2	1	1	40	2
1	28	1	4.35	3.86	16.2693	10.8	8.05	903.848	2.79108	1	5.1	2	26.6667	2	1	2	2	1	2	3150	2	1	2	1	1	40	2
1	32	1	4.38	4.88	11.9669	9.57	8.61	173.433	2.59548	2	5.9	2	24.1548	2	2	2	2	2	2	3000	2	2	2	3	2	38	2
1	33	1	4.6	4.29	10.8351	10.92	9.93	274.307	2.0659	4	5.7	2	26.9531	2	2	2	2	2	2	3200	2	2	2	2	2	40	2
1	35	2	4.23	4	15.1677	10.2	7.57	606.71	2.69649	1	5.8	2	29.2101	2	2	2	2	2	2	3360	2	2	1	3	2	38	2
1	30	1	4.51	4.29	20.36	10.53	6.48	515.443	3.88197	1	5.3	2	30.0433	2	2	2	2	2	2	2140	1	1	2	1	1	34	2
1	25	1	3.92	6.84	13.3333	13.87	12.91	79.8403	4.05333	3	6.8	1	29.6427	1	2	2	2	2	2	3310	2	2	2	2	1	38	2
1	31	1	4.01	3.75	15.8934	10.06	8.53	1271.48	2.64891	1	5.1	2	22.0317	2	2	2	2	2	2	3350	2	1	2	1	1	38	2
1	29	1	4.57	4.89	18.9878	11.43	11.85	273.205	4.12667	1	5.4	2	29.6875	2	2	2	2	1	2	3150	2	2	2	3	3	40	1
1	30	1	4.94	4.47	10.5443	10.64	9.36	217.408	2.0948	2	5.8	2	25.5983	2	2	2	2	2	2	3280	2	2	2	2	1	40	1
1	38	2	4.67	4.96	15.3477	12.15	12.28	210.243	3.38332	3	6	2	31.2026	2	2	2	2	1	2	2500	2	2	2	4	2	38	1
1	27	1	4.05	4.08	11.2167	12.1	10.7	386.783	2.03396	4	5.2	2	26.2227	2	2	2	2	2	2	2420	2	1	2	5	2	39	2
1	27	1	4.48	4.12	7.48308	10.64	7.47	241.39	1.37024	2	5.6	2	22.719	2	1	2	2	2	2	3240	2	2	2	2	1	39	1
1	35	2	4.47	4.14	24.2088	11.21	12.16	756.524	4.45442	1	4.9	2	28.8415	2	2	2	2	2	2	3780	2	2	2	4	3	39	1
1	35	2	4.62	5.46	23.7293	13.43	14.04	242.136	5.75831	3	5.4	2	31.25	1	2	2	2	2	2	3250	2	2	2	3	2	39	2
1	28	1	4.72	4.95	8.7041	10.47	10.15	120.057	1.9149	2	6	2	29.1749	2	2	2	2	2	2	2995	2	2	2	2	2	37	2
1	28	1	4.6	5.08	19.7264	10.08	7.32	249.702	4.45379	1	6.1	1	30.4438	2	1	2	2	2	2	3080	2	2	2	2	1	39	1
1	30	1	4.36	4.04	12.3772	8.96	9.53	458.417	2.2224	4	5.4	2	24.0346	2	2	2	2	2	2	2860	2	1	2	2	2	38	2
1	30	1	4.22	3.91	8.73434	10.05	7.44	426.065	1.51783	4	5	2	23.75	2	2	2	2	2	2	3720	2	2	2	2	1	39	2
1	26	1	4.88	4.78	8.62779	10.38	6.7	134.809	1.83293	2	6.1	1	23.0112	2	2	2	2	2	2	2930	2	2	2	2	1	39	2
1	38	2	4.18	4.27	8.17567	10.49	8.43	212.355	1.55156	2	5.5	2	30.8594	2	2	2	2	2	2	3250	2	2	2	3	3	39	2
1	29	1	4.03	4.26	15.6343	12.05	10.63	411.428	2.96009	1	5.6	2	30	2	2	2	2	2	2	3340	2	2	2	2	1	39	1
1	28	1	4.24	5.06	14.8193	10.64	9.64	189.991	3.33269	3	5.2	2	23.9361	2	2	2	2	1	2	3240	2	1	2	2	1	38	2
1	36	2	4.24	4.1	4.76	7.85	8.69	158.67	0.867	2	5.8	2	28.1333	2	1	2	1	1	2	3470	2	2	2	2	1	39	2
1	33	1	4.22	3.55	11.5047	11.03	9.67	4601.87	1.81518	4	5.6	2	24.2031	2	2	2	2	2	2	3080	2	2	2	1	1	39	1
1	40	2	4.94	4.32	5.22102	9.74	9.43	127.342	1.00244	2	5.5	2	26.6193	2	2	2	2	2	2	3320	2	2	2	3	3	39	2
1	28	1	4.24	3.88	13.3751	9.71	8.72	703.952	2.30646	4	5.3	2	29.1363	2	1	2	2	2	2	2680	2	2	2	2	1	38	2
1	37	2	4.44	3.96	9.92369	11.23	10.05	431.465	1.74657	4	5	2	22.2656	2	2	2	2	2	2	3430	2	2	2	4	3	40	2
1	27	1	4.47	4.29	9.07	9.13	8.66	229.62	1.73	2	6.2	1	30.8463	2	1	1	2	2	1	4785	2	2	2	1	1	38	1
1	36	2	4.55	4.92	16.6479	9.33	8.89	234.478	3.64035	3	5.3	2	31.3912	2	2	2	2	2	2	3670	2	2	2	5	2	39	1
1	33	1	6.67	4.42	10.7286	11.42	10.63	233.23	2.10757	2	6.4	1	27.4844	2	2	2	2	2	2	2900	2	1	2	1	1	39	2
1	29	1	4.36	4.56	15.8416	11.81	9.14	298.898	3.21057	1	6.1	1	38.0853	1	2	2	2	2	2	3590	2	2	2	1	1	39	1
1	38	2	4.73	5.24	25.6314	12.08	5.86	294.614	5.96927	1	5.5	2	31.7578	2	2	2	2	1	2	2280	1	1	2	4	2	36	2
1	29	1	4.43	5.19	23.0022	7.53	6.93	272.215	5.30583	1	5.9	2	29.2969	2	2	2	2	2	2	3340	2	2	2	4	2	39	2
1	34	1	4.68	4.31	9.0324	10.08	9.44	223.022	1.73021	2	5.7	2	28.7829	2	2	2	2	2	2	3390	2	2	2	4	2	38	1
1	37	2	5.07	4.62	15.941	10.26	9.2	284.66	3.27321	1	5.7	2	28.7201	2	2	2	2	2	2	2955	2	2	2	3	2	37	2
1	29	1	4.43	3.7	4.65803	8.26	9.27	465.803	0.765987	4	5.1	2	19.9857	2	2	2	2	2	2	2820	2	1	2	1	1	38	2
1	32	1	4.27	4.42	14.2534	9.29	10.01	309.857	2.80001	1	5.7	2	33.4699	2	2	2	2	2	2	3420	2	2	2	2	1	40	2
1	41	2	5.49	5.42	15.2657	11.52	9.17	159.017	3.67733	3	5.3	2	29.1363	2	2	2	2	1	2	3345	2	2	1	4	2	38	2
1	36	2	5.05	5.86	27.7322	14.68	14.86	235.018	7.22269	3	6	2	27.6662	2	2	2	2	2	2	3140	2	2	2	4	2	39	1
1	43	2	4.89	4.33	11.8819	11.04	8.03	286.312	2.28661	4	5.8	2	23.2166	2	2	2	2	2	2	3690	2	2	2	4	4	37	1
1	30	1	4.84	4.57	14.599	10.61	7.21	272.878	2.96522	1	5.4	2	25.5937	2	1	2	2	2	2	2930	2	2	2	2	1	38	2
1	32	1	4.67	3.95	11.3348	9.83	8.51	503.768	1.98988	4	6.1	1	29.5159	2	1	2	2	2	2	3425	2	2	2	1	1	40	1
1	26	1	4.95	5.01	29.3852	11.59	8.5	389.208	6.5431	1	4.9	2	29.6427	2	2	2	2	2	2	3340	2	2	2	2	1	40	1
1	32	1	5.39	4.65	30.4377	11.39	9.82	529.352	6.29046	1	6.3	1	27.2392	2	2	2	2	1	2	2935	2	2	2	1	1	37	2
1	30	1	4.52	5.36	48.1166	13.31	12.67	517.383	11.4625	1	6.3	1	28.3039	2	2	2	2	1	1	4220	2	2	2	2	2	40	1
1	35	2	4.75	4.93	17.8272	11.1	9.95	249.332	3.90614	1	5.6	2	28.6667	2	2	2	2	2	2	2400	2	2	2	1	1	38	1
1	40	2	4.83	5.3	9.83585	9.13	8.33	109.287	2.31689	2	5.8	2	25.1797	2	2	2	2	1	2	3420	2	2	2	5	3	39	2
1	32	1	5.19	4.88	15.558	10.98	9.03	225.478	3.37435	3	5.9	2	31.25	2	1	2	2	1	2	3290	2	1	2	2	1	39	2
1	34	1	4.38	3.59	6.91145	10.04	5.13	1535.88	1.10276	4	5.2	2	22.6003	2	2	2	2	2	2	2740	2	1	2	5	2	39	2
1	30	1	4.68	4.36	14.9734	11.09	7.21	348.218	2.9015	1	5.4	2	27.4348	2	2	2	2	2	1	4060	2	2	2	1	1	40	2
1	31	1	4.6	4.86	16.7862	11.62	11.04	246.856	3.62581	1	5.8	2	27.9421	2	2	2	2	1	2	3280	2	2	2	1	1	38	1
1	37	2	4.29	4.55	21.2685	10.28	8.89	405.115	4.30097	1	5.8	2	37.7778	2	2	1	2	2	2	3990	1	1	2	4	2	36	1
1	32	1	3.95	4.32	20.2894	10.66	9.68	494.864	3.89557	1	5.4	2	31.9576	2	2	2	2	2	2	2850	2	1	2	2	1	38	1
1	33	1	4.1	4.07	14.7631	9.69	9.1	518.005	2.67049	1	5.4	2	26.6991	2	2	2	2	2	2	2920	2	2	2	3	2	39	2
1	35	2	4.82	4.5	8.2851	10.75	8.07	165.702	1.65702	2	5.6	2	25.3906	2	2	2	2	2	2	2610	2	1	2	1	1	38	2
1	31	1	4.94	4.55	6.71274	10.37	8.39	127.862	1.35747	2	4.47	2	22.5827	2	2	2	2	1	2	2425	2	2	2	1	1	38	1
1	28	1	4.54	4.42	6.70122	8.37	8.66	145.679	1.31642	2	5.2	2	23.9053	2	2	2	2	2	2	2850	2	2	2	1	1	38	2
1	35	2	4.48	4.33	16.1785	9.55	10.7	389.844	3.11347	1	4.9	2	25.5296	2	2	2	2	1	2	3765	2	1	2	5	2	38	2
1	38	2	4.12	4.42	20.3686	10.54	7.38	442.796	4.0013	1	5.4	2	27.31	2	2	2	2	2	2	3280	2	2	2	2	2	38	2
1	30	1	4.34	3.83	15.1893	10.19	8.92	920.566	2.58556	4	5.3	2	26.7293	2	2	2	2	2	2	3280	2	1	2	2	1	38	1
1	35	2	4.45	4.9	65.9093	10.72	8.71	941.561	14.3536	1	5.5	2	28.3447	2	1	2	2	2	2	2780	2	2	2	1	1	38	2
1	34	1	4.41	3.68	8.98344	9.84	9.38	998.16	1.46929	4	5.3	2	24.974	2	2	2	2	1	2	3145	2	2	2	2	2	40	2
1	32	1	4.55	4.68	17.5666	10.4	7.25	297.739	3.65385	1	5.9	2	29.9967	2	1	2	2	2	2	3840	2	2	2	2	1	39	2
1	34	1	4.53	4.48	5.92	10.78	9.77	120.81	1.17	2	5.8	2	23.2335	2	2	2	2	2	2	2695	1	1	2	4	3	35	2
1	24	1	4.81	4.47	15.0554	7.47	8.86	310.421	2.99101	1	5.4	2	25.3906	2	2	2	2	2	2	3040	2	2	2	2	2	39	2
1	29	1	4.2	3.73	7.91937	10.05	10.36	688.641	1.31285	4	5	2	24.3418	2	1	2	2	2	2	3020	2	1	2	2	1	39	1
1	34	1	4.65	5.64	38.2333	11.03	9.98	357.32	9.5838	1	6	2	31.775	2	2	2	2	2	2	3150	2	2	2	4	2	39	1
1	30	1	4.45	3.73	8.25054	8.87	8.59	717.438	1.36776	4	5.3	2	27.9302	2	2	2	2	2	2	2990	2	2	2	2	2	38	1
1	31	1	4.39	3.73	4.8049	11.43	11.59	417.817	0.796545	4	5.3	2	21.4536	2	2	2	2	2	2	2840	2	2	2	2	2	38	2
1	38	2	4.91	5.05	11.3218	12.05	10.98	146.088	2.54112	2	6	2	25.641	2	2	2	2	2	2	3315	2	2	2	3	2	39	1
1	28	1	4.84	5.03	15.2426	9.43	9.94	199.25	3.40757	3	4.6	2	28.8044	2	2	2	2	2	2	3175	2	2	2	2	1	39	1
1	30	1	4.22	4.29	9.07415	11.52	10.33	229.725	1.73014	2	5.4	2	25.0668	2	2	2	2	1	2	3310	2	2	2	1	1	39	2
1	31	1	4.65	4.56	13.9726	10.46	8.89	263.635	2.83179	1	5.4	2	26.3585	2	1	2	2	2	2	3600	2	2	2	4	2	40	1
1	34	1	4.71	4.38	10.2981	10.03	6.52	234.047	2.00469	2	5.3	2	26.3672	2	2	2	2	2	2	3275	2	2	2	2	2	39	1
1	37	2	4.62	4.47	14.6767	10.1	6.99	302.613	2.91578	1	5.5	2	28.7201	2	2	2	2	2	2	2670	1	2	2	4	2	36	2
1	41	2	5.44	4.92	11.4672	11.55	11.35	161.51	2.5075	2	5.8	2	31.6406	2	1	2	2	2	2	3360	2	2	2	3	3	39	1
1	35	2	5.03	4.53	23.905	10.1	9.93	464.174	4.81287	1	6	2	32.0291	2	2	1	2	2	1	4080	2	2	2	3	3	38	1
1	37	2	4.3	3.97	15.4082	8.9	9.18	655.668	2.71869	1	5.5	2	29.5556	2	2	2	2	2	2	3080	2	2	2	3	3	38	1
1	26	1	4.24	4.42	5.79842	8.87	8.85	126.053	1.13907	2	5.5	2	22.2222	2	1	2	1	2	2	2780	2	2	2	1	1	38	2
1	31	1	4.87	4.35	14.1469	10.6	8.93	332.867	2.73506	1	5.4	2	32.1663	2	1	2	2	2	1	4295	2	2	2	4	3	40	1
1	28	1	4.15	4.65	12.5544	8.51	8.73	218.337	2.59457	2	5.2	2	25.6312	2	2	2	2	2	2	2960	2	2	2	2	1	39	1
1	32	1	4.5	4.06	6.75882	9.62	9.33	241.386	1.21959	2	4.9	2	23.1405	2	2	2	2	2	2	3460	2	2	2	2	2	39	1
1	28	1	5.13	4.93	15.5191	10.66	8.61	217.05	3.4004	3	5.9	2	28.8866	2	2	2	2	2	2	3810	2	2	2	1	1	40	1
1	33	1	4.3	3.67	4.8049	11.01	9.51	565.282	0.783732	4	4.9	2	24.2439	2	2	2	2	2	2	3320	2	2	2	2	2	38	1
1	30	1	5.05	4.59	17.1346	10.85	7.95	314.397	3.49546	1	5.9	2	28.8281	2	2	2	2	2	2	2725	2	2	2	2	2	40	2
1	33	1	4.48	4.42	11.1749	9.94	9.4	242.934	2.19526	4	5.6	2	28.764	2	2	2	2	2	2	3595	2	2	2	2	2	40	2
1	31	1	4.4	4.81	28.5097	8.53	8.68	435.263	6.09474	1	6.4	1	24.974	2	2	2	2	2	2	2620	2	2	2	4	2	39	2
1	33	1	4.23	4.3	11.7192	10.35	7.94	292.981	2.23967	4	5.5	2	25.3902	2	2	2	2	2	2	3410	2	2	2	4	3	38	1
1	34	1	4.4	4.45	8.2059	9.2	9.28	172.756	1.62295	2	6.4	1	26.5557	2	2	2	2	1	2	3130	2	2	2	5	2	39	2
1	34	1	4.72	4.05	8.11663	10.58	8.83	295.15	1.46099	4	5.7	2	27.1918	2	2	2	2	2	2	2550	2	1	2	2	2	37	2
1	31	1	4.33	4.23	8.37581	11.04	8.59	229.474	1.57465	2	5.6	2	30.4688	2	2	2	2	2	2	3535	2	2	2	1	1	39	2
1	40	2	4.61	4.22	7.16487	10.53	8.7	199.024	1.34381	2	5.3	2	24.0346	2	2	2	2	2	2	3085	2	2	2	2	2	38	2
1	31	1	5.21	4.34	22.7012	10.82	9.12	540.505	4.37881	1	6.1	1	28.0843	2	2	2	2	2	2	3050	2	2	2	3	1	39	2
1	32	1	4.74	3.85	14.1569	8.61	9.82	808.968	2.42241	4	6.1	1	29.8643	2	2	2	2	2	2	3660	2	1	2	2	1	38	2
1	27	1	4.54	4.72	10.7502	10.36	8.83	176.232	2.25515	2	5.9	2	25.8065	2	1	1	1	1	2	2450	2	2	2	3	2	39	2
1	27	1	4.96	5.39	17.7927	10.32	10.56	188.282	4.26233	3	6.1	1	28.5483	2	1	2	2	2	2	3400	2	2	2	2	1	39	1
1	30	1	4.01	4.39	15.1548	10.22	6.63	340.557	2.95687	1	6	2	30.7574	2	1	2	2	2	2	2990	2	2	2	3	1	40	1
1	42	2	4.8	5.05	14.694	10.27	6.21	189.6	3.29799	3	5.5	2	35.3516	2	2	2	2	2	2	3640	2	2	2	3	2	38	1
1	37	2	4.8	4.15	8.41469	11	9	258.913	1.55204	4	5.3	2	24.999	2	2	2	2	2	2	3060	2	1	2	2	2	37	2
1	30	1	4.48	3.89	16.7271	10.7	6.89	857.802	2.89194	1	5.4	2	24.977	2	2	2	2	2	2	2990	2	1	2	1	1	38	2
1	33	1	5.01	5.33	21.9669	11.04	8.26	240.075	5.20371	3	5.9	2	33.1069	2	2	2	2	2	2	3880	2	2	2	2	2	37	1
1	36	2	4.91	5.5	18.9417	14.71	11.48	189.417	4.63019	3	5.5	2	32.4662	2	2	2	2	2	1	4080	2	2	2	5	3	39	2
1	27	1	4.13	3.93	12.3974	10.24	8.59	576.624	2.16541	4	4.5	2	28.2821	2	2	2	2	2	2	3285	2	2	2	1	1	40	2
1	33	1	5.36	4.71	6.7545	11.21	11.9	111.645	1.41394	2	6.4	1	24.7475	2	2	2	2	2	2	3040	2	2	2	2	2	37	2
1	30	1	4.37	4.25	11.6573	10.51	9.02	310.862	2.20194	4	5.2	2	27.5482	2	2	2	2	2	2	3785	2	2	2	3	1	39	1
1	28	1	4.39	4.19	11.1937	10.8	10.44	324.454	2.08451	4	5.5	2	30.0378	2	2	2	2	2	2	3580	2	2	2	2	2	39	1
1	30	1	4.21	4.24	10.5745	10.87	8.6	285.798	1.99271	4	5.1	2	27.7344	2	2	2	2	2	2	3870	2	2	2	4	3	39	2
1	35	2	4.97	4.43	14.2865	11.09	7.54	307.237	2.81286	1	7	1	29.7322	2	2	2	2	2	1	4200	2	2	2	1	1	39	1
1	32	1	4.41	4.6	10.1555	8.92	8.69	184.646	2.07624	2	5.4	2	27.0993	2	2	2	2	1	2	2505	2	1	2	2	2	38	2
1	32	1	4.99	4.18	14.707	8.44	8.98	432.558	2.73223	1	5.7	2	31.2295	2	2	2	2	1	2	3345	2	2	2	2	1	40	1
1	30	1	4.55	4.84	20.933	9.87	8.85	312.434	4.50293	1	5.8	2	35.0589	2	2	2	2	2	2	3400	2	2	2	1	1	40	1
1	31	1	5.01	4.57	11.1951	9.19	8.69	209.254	2.27385	2	4.8	2	25.8478	2	2	2	2	2	2	3540	2	2	2	2	2	38	2
1	36	2	4.7	4.18	11.3017	10.13	7.54	332.402	2.0996	4	5.7	2	25.2994	2	2	2	2	1	2	2770	2	2	2	1	1	38	1
1	31	1	4.81	4.44	22.1037	9.99	9.62	470.291	4.36179	1	5	2	28.2006	2	2	2	2	2	2	3750	2	2	2	2	1	39	1
1	32	1	4.77	4.79	13.1735	10.09	9.24	204.24	2.80449	3	5.6	2	28.237	2	2	2	2	2	1	4290	2	2	2	5	3	40	1
1	25	1	4.25	4.14	7.32325	10.49	8.46	228.852	1.34748	2	5.8	2	24.974	2	1	2	2	2	2	3690	2	2	2	1	1	39	2
1	33	1	4.48	4.37	16.0115	8.21	9.86	368.081	3.10979	1	6.3	1	28.9993	2	2	2	2	2	2	3015	2	2	2	2	2	38	1
1	34	1	5	5.7	20.1886	13.03	12.84	183.533	5.11445	3	6.3	1	22.5069	2	2	2	2	2	2	3015	2	2	1	2	1	40	2
1	27	1	4.64	4.39	8.64219	9.55	9.13	194.206	1.68619	2	5	2	26.1674	2	2	2	2	2	2	3100	2	2	2	2	2	38	2
1	28	1	4.54	3.79	7.89345	9.99	9.28	544.376	1.32961	4	5.5	2	26.4855	2	2	2	2	2	2	3230	2	2	2	3	1	40	2
1	28	1	5.21	4.89	12.6019	11.4	10.1	181.322	2.73881	3	5.8	2	27.2633	2	2	1	2	1	2	2840	2	1	2	1	1	38	1
1	33	1	5.23	5.18	21.2757	7.5	6.52	253.283	4.89815	1	6.3	1	31.7254	2	2	2	2	2	2	3770	2	2	2	2	2	39	1
1	31	1	4.86	4.66	31.568	11.41	11.2	544.276	6.53809	1	6.6	1	29.2421	1	2	2	2	1	2	3150	1	1	2	6	2	34	2
1	34	1	4.34	3.95	10.3801	10.3	8.43	461.339	1.82229	4	5.8	2	22.4323	2	2	2	2	2	2	2730	2	2	2	5	2	40	2
1	32	1	4.5	3.91	21.9611	8.42	9.08	1071.27	3.81636	1	5.2	2	31.2092	2	1	2	2	1	2	3460	2	2	2	1	1	39	1
1	27	1	4.51	4.77	11.1159	13.51	13.91	175.054	2.35657	2	5.8	2	30.63	2	2	2	2	1	2	3770	2	2	1	1	1	39	1
1	36	2	4.49	6.46	18.396	11.15	9.56	124.297	5.28169	3	5.7	2	30.0433	2	2	2	2	2	2	3900	2	2	2	3	2	38	1
1	35	2	4.64	4.43	19.2325	10.57	8.33	413.603	3.78667	1	4.9	2	29.413	2	2	2	2	2	2	2975	2	1	2	2	2	39	2
1	33	1	4.5	4.2	9.40245	10.97	9.52	268.641	1.75512	4	5.3	2	26.6667	2	2	2	2	2	2	2905	2	2	2	3	3	38	2
1	31	1	4.42	4.21	5.54212	10.61	7.1	156.116	1.03699	2	5.3	2	23.1911	2	2	2	2	2	2	3070	2	2	2	2	1	38	2
1	33	1	4.34	4.1	11.1303	8.93	8.63	371.01	2.02819	4	5.5	2	30.854	2	2	2	2	2	2	2790	2	2	2	2	1	38	2
1	32	1	4.97	5.24	22.8956	8.21	6.57	263.168	5.33213	1	5.8	2	28.7753	2	2	2	2	1	2	3290	1	2	2	2	2	36	1
1	37	2	4.89	4.04	6.19438	12.38	13.65	229.422	1.11224	2	5.3	2	30.1103	2	2	2	2	2	2	3210	2	2	2	5	2	39	1
1	34	1	4.78	4.48	9.32757	8.36	9.54	190.359	1.85722	2	5.5	2	28.3224	2	2	2	2	2	2	3800	2	2	2	4	2	40	1
1	41	2	4.5	4.45	16.7027	9.47	8.99	351.635	3.30342	1	6	2	28.6305	2	2	2	2	2	2	3475	2	2	2	3	3	37	2
1	33	1	4.85	5.06	7.21814	9.99	9.27	92.5403	1.62328	2	6	2	29.9027	2	2	2	2	1	2	3960	2	2	2	2	2	38	1
1	24	1	5.6	6.48	13.1749	13.03	12.22	88.4225	3.79438	3	6.2	1	30.5931	1	2	2	2	2	2	3040	2	2	2	1	1	39	1
1	35	2	4.29	5.71	17.7221	13.58	14.35	160.381	4.49748	3	5.6	2	23.2889	2	2	2	2	2	2	3370	2	2	2	4	2	39	1
1	39	2	4.76	3.88	12.7675	10.24	8.48	671.972	2.20168	4	5.2	2	31.4417	2	2	2	2	2	2	3080	2	2	2	5	3	39	2
1	37	2	4.29	4.14	6.7617	11.52	7.64	211.303	1.24415	2	5.1	2	25.4375	2	1	2	2	2	2	2775	2	2	2	2	1	38	1
1	26	1	4.36	4.16	19.6357	9.8	8.86	595.021	3.63042	1	5.8	2	26.9531	2	2	2	2	2	2	2980	2	1	2	1	1	39	2
1	25	1	4.87	4.12	6.76	11.44	6.81	218.06	1.24	2	5.6	2	24.4646	2	2	2	2	2	2	3350	2	1	2	2	1	39	2
1	28	1	4.36	4.6	30.8596	10.48	9.3	561.084	6.30908	1	5.5	2	32.0312	2	2	2	2	2	2	3385	2	2	2	2	2	39	1
1	29	1	4.25	4.14	11.784	10.74	6.51	368.251	2.16826	4	5.4	2	24.7475	2	2	2	2	2	2	3355	2	2	2	1	1	39	1
1	29	1	3.9	3.7	16.658	10.46	8.49	1665.8	2.73932	1	5.2	2	23.2422	2	2	2	2	2	2	2765	2	2	2	1	1	38	2
1	32	1	3.99	4.63	16.4752	8.33	8.54	291.596	3.39022	1	5.3	2	35.2043	2	2	2	2	1	2	3680	2	2	2	3	2	38	1
1	30	1	4.11	4.69	15.2685	8.7	9.89	256.614	3.18264	1	5.4	2	32.5778	2	1	2	2	2	2	2905	2	2	2	2	2	40	1
1	32	1	4.84	5.15	23.3621	8.95	6.85	283.177	5.34733	1	6	2	35.2955	2	2	2	2	2	2	3200	2	2	2	4	4	40	2
1	41	2	4.72	4.25	11.3866	6.19	8.55	303.643	2.1508	4	5.4	2	29.2969	2	2	2	2	1	2	3430	2	2	2	5	3	39	2
1	37	2	4.31	4.9	22.982	11.93	10.35	328.314	5.00497	1	5.6	2	33.9714	2	1	2	2	2	2	3330	2	2	2	2	2	40	1
1	21	1	4.56	4.34	31.4975	9.56	9.61	749.94	6.07551	1	7.5	1	33.2479	2	1	1	2	1	2	3605	1	2	2	1	1	36	2
1	41	2	4.54	5.43	12.4521	6.42	6.35	129.038	3.00511	3	5.4	2	29.2969	2	2	2	2	2	2	3570	2	2	2	5	2	40	1
1	34	1	4.88	4.46	9.16199	9.55	9.33	190.875	1.81611	2	5.6	2	26.847	2	2	2	2	2	2	3170	2	2	2	2	2	40	2
1	32	1	4.71	6.11	24.9474	12.34	10.41	191.168	6.77462	3	5.5	2	32.2526	2	2	2	2	2	2	3630	2	2	2	4	3	38	1
1	36	2	4.65	4.46	15.6084	8.76	9.61	325.174	3.09392	1	5.2	2	28.0404	2	2	2	2	2	2	3120	2	1	2	2	2	39	2
1	31	1	4.53	3.98	10.252	10.18	8.32	427.166	1.81346	4	5	2	23.2422	2	2	2	2	1	2	2700	2	2	2	1	1	39	2
1	30	1	4.63	4.34	13.2052	10.15	8.21	314.409	2.54713	4	5.6	2	26.8386	2	2	2	2	2	2	3195	2	2	2	5	1	39	2
1	28	1	4.36	4.27	13.3132	10.36	6.78	345.797	2.52654	4	5.1	2	24.4646	2	2	2	2	2	2	3510	2	2	2	1	1	40	1
1	34	1	5.48	4.97	17.3693	10.8	8.43	236.317	3.83669	3	5.6	2	26.8136	2	2	2	2	2	1	4200	2	2	2	5	3	40	1
1	33	1	4.79	5.28	22.9676	14.41	11.26	258.063	5.38973	1	7.3	1	28.7201	2	2	2	2	2	2	3490	2	2	2	2	2	39	2
1	31	1	4.32	4.12	7.99136	8.42	9.4	257.786	1.46331	4	5.2	2	22.2222	2	2	2	2	2	2	2610	2	1	2	2	2	37	1
1	31	1	4.27	4.41	11.0151	10.33	7.22	242.091	2.15896	2	5.7	2	22.9591	2	2	2	2	2	2	3195	2	2	2	1	1	38	2
1	29	1	4.5	4.09	6.57451	10.68	7.07	222.865	1.1951	2	5.7	2	26.3702	2	2	2	2	2	2	2930	2	2	2	2	2	38	2
1	21	1	4.22	3.8	14.1195	10.49	6.18	941.301	2.38463	4	4.6	2	24.4646	2	2	2	2	1	2	2740	2	2	2	1	1	39	1
1	25	1	4.55	4.04	21.0382	9.39	9.08	779.191	3.77752	1	5.6	2	30.2436	2	2	2	2	1	2	3960	2	2	2	2	1	39	2
1	28	1	4.58	4.65	15.4356	11.06	9.17	268.445	3.19002	1	5.4	2	24.3141	2	2	2	2	2	2	3920	2	2	2	2	1	38	1
1	38	2	4.07	4.75	13.0238	12.66	7.3	208.38	2.74946	3	5.7	2	24	2	1	2	2	1	2	2615	2	1	2	3	2	39	1
1	31	1	4.56	4.23	8.34	8.7	8.74	228.49	1.57	2	5.3	2	23.9224	2	1	2	2	1	2	1750	1	1	2	1	1	39	2
1	29	2	4.06	5.18	5.86321	7.3	6.97	69.8001	1.34984	2	5.5	2	23.0469	2	2	2	2	2	2	2875	2	2	2	1	1	38	2
1	30	2	4.44	3.87	23.2167	10.66	10.92	1254.96	3.99327	1	5.5	2	28.3987	2	2	2	2	2	2	3710	2	2	2	1	1	40	1
1	28	2	4.42	4.37	18.8812	10.13	6.56	434.051	3.66715	1	5.6	2	31.9122	2	1	2	2	2	2	3630	2	2	2	2	1	40	2
1	38	2	4.76	4.82	23.7624	11.81	9.41	360.037	5.09044	1	5.8	2	29.0105	2	1	2	1	2	2	2855	2	2	2	4	1	40	2
1	32	2	5.08	4.03	15.5608	10.51	9.1	587.201	2.78712	1	5.5	2	33.1777	2	2	2	2	2	2	2920	2	2	2	1	1	39	1
1	43	1	4.89	4.59	9.61987	11.02	9.1	176.511	1.96245	2	5.4	2	27.7767	2	2	2	2	2	2	2655	2	2	2	7	3	39	2
1	33	2	3.97	4.01	13.6371	10.82	7.35	534.79	2.43044	4	5.3	2	27.0954	2	2	2	2	2	2	3210	2	2	2	1	1	40	2
1	42	1	4.46	4.75	16.3787	11.59	10.59	262.059	3.45772	1	5.6	2	29.1363	2	2	2	2	2	2	3650	2	2	2	4	2	38	1
1	30	2	4.88	4.56	10.5659	9.4	8.91	199.356	2.14135	2	4.9	2	23.4375	2	2	2	2	2	2	3350	2	2	2	4	2	39	2
1	33	2	4.26	4.26	25.2095	12.87	9.83	663.408	4.773	1	5.3	2	27.8125	2	2	2	2	2	2	3050	2	2	2	1	1	40	2
1	27	2	4.53	4.49	8.19006	10.46	7.33	165.456	1.63437	2	5.3	2	21.4158	2	2	2	2	2	2	3150	2	2	2	1	1	39	2
1	37	1	5.07	4.63	12.2837	10.24	8.83	217.41	2.5277	2	5.8	2	27.7367	2	2	2	2	2	2	3080	2	2	2	1	1	38	1
1	47	1	4.83	4.59	7.83297	13.23	11.81	143.724	1.59793	2	5.3	2	25.2363	1	2	2	2	1	2	3170	2	2	2	6	2	38	1
1	30	2	4.76	4.32	22.1555	9.23	9.76	540.378	4.25386	1	5.9	2	27.7671	2	2	2	2	2	2	3225	2	2	2	1	1	41	2
1	29	2	4.48	4.72	17.5162	10.58	7.02	287.151	3.67451	1	5.4	2	30.1103	2	2	2	2	1	2	3600	2	2	2	3	2	40	2
1	25	2	4.12	4.58	20.8452	9.24	8.79	386.022	4.24316	1	5.8	2	30.3593	2	2	2	2	2	2	3420	2	2	2	4	1	40	1
1	30	2	4.5	4.86	20.3038	8.5	10.15	298.586	4.38562	1	5.3	2	30.1838	2	2	2	2	2	2	3680	2	2	2	4	4	40	2
1	31	2	4.53	3.88	9.43125	9.84	10.12	496.381	1.62637	4	5.4	2	27.1816	2	2	2	2	2	2	3500	2	2	2	1	1	39	1
1	35	1	4.19	4.72	11.3261	6.78	8.54	185.674	2.37597	2	5	2	26.2778	2	2	2	2	2	2	3110	2	2	2	2	2	40	1
1	29	2	4.11	4.58	14.9172	11.81	7	276.245	3.03648	1	5.5	2	28.6501	2	2	2	2	2	2	2750	2	2	2	5	3	38	2
1	31	2	4.56	4.62	25.4456	10.34	7.58	454.387	5.22484	1	6.2	1	32.3389	1	2	2	2	1	2	3540	2	2	2	1	1	38	1
1	28	2	4.13	3.98	8.6969	11.93	8.01	362.371	1.53839	4	4.9	2	23.4339	2	2	2	2	2	2	2965	2	2	2	3	1	39	2
1	31	2	4.66	4.7	15.5652	11.56	10.47	259.419	3.25139	1	5.6	2	22.0741	2	2	2	2	2	2	2875	2	2	2	1	1	39	2
1	31	2	4.67	4.9	15.8186	7.89	9.53	225.98	3.44493	3	5.7	2	28.3039	2	2	2	2	2	2	3860	2	2	2	1	1	39	1
1	30	2	4.13	4.14	9.81425	11.39	10.28	306.695	1.80582	4	5.3	2	25.2	2	2	2	2	2	2	3460	2	2	2	3	2	37	2
1	33	2	4.23	3.92	9.59251	10.69	8.83	456.786	1.67123	4	5.1	2	24.8803	2	2	2	2	1	2	3630	2	2	2	2	1	40	2
1	32	2	4.67	4.44	18.1397	10.96	9.15	385.95	3.57956	1	5.9	2	26.1719	2	2	2	2	1	2	3400	2	1	2	3	1	38	2
1	33	2	4.73	4.63	13.1692	8.29	8.59	233.083	2.70993	3	5.9	2	25.8876	2	2	2	2	2	2	2935	2	1	2	2	1	38	1
1	33	2	5.24	6.16	28.9849	11.76	10.75	217.931	7.93542	3	6.7	1	37.8722	1	1	1	2	2	2	3000	2	2	2	1	1	39	1
1	30	2	4.8	4.42	11.9194	10.39	8.79	259.117	2.34149	4	5	2	28.312	2	2	2	2	2	2	3050	2	2	2	1	1	39	2
1	28	2	4.29	3.92	18.0202	11.3	9.67	858.103	3.13951	1	5.5	2	25.2826	2	2	2	2	2	2	3255	2	2	2	1	1	39	2
1	31	2	4.32	4.18	9.60115	5.41	8.61	282.387	1.78368	4	5.6	2	26.9557	2	2	2	2	2	2	3990	2	2	2	4	2	39	2
1	34	2	4.37	3.78	13.7307	10.11	9.09	980.767	2.30676	4	5.3	2	28.8889	2	2	2	2	2	2	2865	2	2	2	3	2	38	1
1	28	2	6.27	5.79	15.545	14.19	12.1	135.764	4.00025	3	5.6	2	32.2421	2	2	2	2	1	2	3115	2	1	2	1	1	38	2
1	34	2	5.23	4.62	14.0014	9.27	8.79	250.026	2.87496	1	5.8	2	27.5312	2	1	2	1	1	2	2140	1	2	2	3	2	34	1
1	25	2	5.15	5.76	19.4082	8.21	8.59	171.754	4.9685	3	5.7	2	34.8797	2	2	2	2	2	2	3930	2	2	2	2	2	39	1
1	25	2	4.74	4.41	14.4507	10.32	7.78	317.597	2.83233	1	5.3	2	24.0346	2	2	2	2	2	2	2965	2	2	2	2	2	38	2
1	39	1	5.41	5.01	19.7739	11.58	8.88	261.906	4.403	1	5.6	2	29.4922	2	2	2	2	1	2	3805	2	2	2	3	2	39	1
1	30	2	4.49	4.05	9.473	6.94	10.15	344.473	1.70514	4	5.8	2	26.0519	2	2	2	2	1	2	2725	1	2	2	3	1	36	2
1	40	1	3.53	3.62	9.18503	10.09	8.15	1530.84	1.47777	4	5.3	2	27.2392	2	1	2	2	2	2	3160	2	2	2	3	2	39	1
1	36	1	4.37	4.17	9.2167	9.86	9.37	275.125	1.70816	4	5.3	2	25.8065	2	2	2	2	2	2	3050	2	2	2	3	2	38	1
1	28	2	4.88	4.73	20.5083	7.28	9.26	333.468	4.3113	1	5.3	2	30.2222	2	2	2	2	2	2	3080	2	1	2	4	3	39	2
1	32	2	4.51	4.84	17.4989	10.67	8.97	261.178	3.76421	1	5.6	2	28.845	2	2	2	2	2	2	2950	2	2	2	1	1	40	1
1	42	1	4.64	5.69	36.1944	5.9	5.2	330.542	9.15316	1	5.4	2	33.2986	2	2	2	2	2	2	3360	2	2	2	4	3	38	1
1	34	2	3.93	4.13	29.0482	9.89	8.81	922.166	5.33197	1	5.9	2	25.5078	2	1	2	1	2	2	3010	2	2	2	1	1	40	1
1	38	1	4.9	4.67	15.4096	10.41	9.88	263.413	3.19836	1	5.4	2	27.3438	2	2	2	2	2	2	3250	2	2	2	5	3	39	2
1	31	2	4.39	4.48	10.5083	10.73	7.67	214.455	2.09232	2	5.5	2	30.5438	2	2	2	2	2	2	2610	2	2	2	2	2	39	2
1	30	2	4.59	4.81	15.5306	9.54	8.65	237.108	3.3201	3	5.8	2	25.6312	2	2	2	2	1	2	3190	2	2	2	1	1	39	2
1	33	2	4.2	3.9	10.2937	10.14	7.05	514.687	1.78425	4	4.4	2	26.4855	2	2	2	2	2	2	3130	2	1	2	3	3	39	2
1	29	2	5.15	4.22	23.4543	11.71	9.77	651.508	4.39898	1	5.4	2	25.711	2	2	2	2	2	2	2955	2	2	2	2	2	38	2
1	29	2	4.44	3.99	12.1944	10.01	8.51	497.73	2.16247	4	4.5	2	27.7671	2	2	2	2	1	2	3250	2	2	2	2	2	38	1
1	31	2	4.75	4.64	10.7415	10.73	8.52	188.448	2.21514	2	5.7	2	26.5643	2	1	2	2	2	2	3115	2	2	2	3	2	39	1
1	34	2	4.47	4.01	22.3729	12.04	9.51	877.37	3.98735	1	5.9	2	24.2439	2	2	2	2	2	2	3340	2	1	2	2	1	39	2
1	31	2	4.83	4.29	7.09719	5.51	8.68	179.676	1.3532	2	4.9	2	24.6667	2	2	2	2	2	2	3090	2	2	2	4	3	40	2
1	40	1	4.2	4.08	15.09	7.24	8.89	520.345	2.73632	1	5.8	2	28.3554	2	2	2	2	2	2	2740	2	2	2	5	3	38	1
1	28	2	4.34	4.03	13.3218	12.19	11.03	502.71	2.38608	4	5.7	2	27.168	2	2	2	2	2	2	3225	2	2	2	2	2	39	2
1	35	2	4.67	4.26	14.9705	10.32	8.81	393.96	2.83441	1	5.8	2	28.0404	2	2	2	2	2	2	3295	2	2	2	2	2	38	1
1	32	2	5.19	5.12	14.2865	12.69	12.72	176.377	3.25098	3	4.5	2	27.9688	1	2	2	2	2	2	2570	2	2	2	2	1	38	2
1	41	1	4.22	4.18	24.2433	10.99	9.01	713.039	4.50387	1	5.5	2	27.9709	2	2	2	2	2	2	3120	2	2	2	2	2	39	1
1	29	2	4.38	4.29	12.275	12.5	9.9	310.76	2.34044	4	5.1	2	25.7778	2	2	2	2	2	2	3050	2	2	2	3	2	38	2
1	38	1	6.03	7.38	15.7135	12.3	11.94	80.9972	5.15402	3	7.7	1	28.0404	1	2	1	2	1	1	5060	2	2	2	3	2	37	1
1	34	2	4.02	4.25	11.6904	10.54	9.24	311.745	2.20819	4	5.3	2	28.2284	2	2	2	2	2	2	3410	2	2	2	2	2	39	1
1	30	2	5.19	5.18	17.6314	13.07	13.23	209.897	4.05914	3	5.9	2	20.8117	1	2	2	2	2	2	2640	2	2	2	1	1	39	2
1	36	1	4.65	5.82	29.9582	10.32	9.06	258.261	7.7492	1	5.8	2	27.3399	2	2	2	2	2	2	3150	2	2	2	3	2	38	1
1	39	1	4.32	4.59	21.1274	10.05	6.99	387.659	4.31	1	5.6	2	37.4844	2	2	2	2	1	2	2830	2	2	2	3	3	40	2
1	30	2	4.49	4.18	9.28438	9.59	8.69	273.07	1.72483	4	5.5	2	28.4604	2	2	2	2	2	2	2930	2	2	2	3	1	40	1
1	37	1	4.08	4.8	17.6256	9.04	9.68	271.164	3.76013	1	5.5	2	28.9546	2	2	2	2	2	2	3250	2	2	2	3	2	37	2
1	24	2	4.61	4.62	8.14687	14.07	11.63	145.48	1.67282	2	5.7	2	18.3655	2	2	2	2	1	2	2640	1	2	2	2	2	34	2
1	26	2	4.65	4.5	15.3938	11.23	9.32	307.876	3.07876	1	5.1	2	23.7253	2	2	2	2	2	2	2650	2	2	2	1	1	38	1
1	25	1	4.55	3.84	7.27142	10.58	8.75	427.73	1.24099	4	5.2	2	22.0581	2	2	2	2	2	2	3160	2	1	2	2	1	38	2
1	34	2	5.35	5.17	22.2779	10.25	7.47	266.801	5.11897	1	5.7	2	30.5575	2	2	2	2	2	2	3250	2	2	2	2	2	40	1
1	37	1	6.09	5.37	11.2901	12.7	13.72	120.75	2.69458	3	6.5	1	27.8876	1	1	2	1	1	2	3775	2	1	2	4	3	37	2
1	26	2	4.93	4.31	11.0079	11.54	9.43	271.8	2.10863	4	5	2	26.5778	2	1	2	2	2	2	2730	2	2	2	2	1	37	1
1	30	2	4.65	4.41	9.2743	10.97	9.02	203.831	1.81776	2	5.4	2	24.5826	2	1	2	1	2	2	2575	2	2	2	1	1	40	1
1	35	1	6.33	5.79	11.0497	13.5	10.15	96.5037	2.84345	3	6.9	1	30.9917	2	1	2	2	1	2	2740	1	1	1	1	1	34	1
1	27	2	4.63	3.86	8.23758	9.48	9.28	457.643	1.4132	4	5.7	2	24.2222	2	2	2	2	2	2	2920	2	1	2	2	1	37	1
1	36	1	4.28	4.47	8.14543	8.96	8.51	167.947	1.61823	2	5.4	2	26.6728	2	2	2	2	1	2	3230	2	2	2	2	1	40	2
1	37	1	5.08	5.51	17.928	14.94	11.97	178.388	4.39037	3	5.1	2	25.6369	2	2	2	2	2	2	2890	2	1	2	2	2	37	1
1	25	2	4.12	4.43	7.32901	9.91	8.79	157.613	1.443	2	5.1	2	21.4309	2	2	2	2	2	2	2820	2	1	2	2	1	37	2
1	39	1	4.97	5.23	16.2534	7.88	11.71	187.901	3.77802	3	5.9	2	27.3828	2	1	2	2	1	2	3290	2	2	2	3	2	39	1
1	29	2	4.57	4.14	12.6566	10.02	7.24	395.518	2.32881	4	5.8	2	23.4375	2	2	2	2	2	2	2795	1	1	2	2	2	36	1
1	26	2	4.59	4.47	13.0497	11.94	10.27	269.065	2.59254	4	5.3	2	23.5304	2	2	2	2	1	2	2400	2	2	2	1	1	37	2
1	36	1	4.23	4.37	7.94384	7.48	8.66	182.617	1.54287	2	5.3	2	21.4844	2	2	2	2	2	2	3540	2	2	2	7	4	40	2
1	34	2	4.36	4.1	14.6508	10.32	8.45	488.361	2.66971	1	5.4	2	29.903	2	2	2	2	2	2	2800	2	1	2	3	3	39	2
1	29	2	4.95	4.36	12.8236	10.82	8.94	298.224	2.48493	4	5.2	2	25.8594	2	2	2	2	2	2	3065	2	1	2	1	1	38	2
1	35	1	4.92	4.74	9.86177	13.04	12.41	159.061	2.07755	2	5.6	2	26.1719	2	2	2	2	2	2	3685	2	1	2	1	1	39	2
1	33	2	4.27	4.68	11.378	12.83	10.3	192.847	2.36662	2	5.9	2	21.573	2	1	2	2	1	2	3190	2	2	2	1	1	40	2
1	33	2	8.56	4.65	10.2736	14.56	14.53	178.671	2.12321	2	6.4	1	24.8828	2	1	2	2	1	2	3375	2	2	2	4	1	38	1
1	37	1	5.25	5.28	17.4341	10.53	9.52	195.889	4.09121	3	5.8	2	27.6795	2	2	2	2	1	2	2980	1	1	2	4	2	36	1
1	27	2	3.99	3.75	8.26638	10.53	8.5	661.31	1.37773	4	5.6	2	23.2072	2	1	2	2	2	2	2540	2	2	2	1	1	37	2
1	33	2	4.86	4.34	9.32325	10.42	8.27	221.982	1.79835	2	5.1	2	26.3672	2	1	2	2	2	2	3300	2	1	2	1	1	39	2
1	26	2	5.43	5.1	13.833	11.97	8.95	172.912	3.13547	3	5.6	2	26.302	1	1	2	2	1	2	1755	1	1	2	1	1	30	1
1	33	2	7.16	6.74	13.4154	11.72	11.13	82.8112	4.01866	3	6	2	27.8098	2	2	2	2	1	2	3430	2	2	1	1	1	39	1
1	33	2	4.86	4.8	21.3074	9.81	8.93	327.806	4.54558	1	5.1	2	30.1247	2	2	2	2	2	2	2580	2	1	2	4	2	38	2
1	30	2	5.5	6.05	17.2988	11.87	10.04	135.677	4.65145	3	5.5	2	18.4265	2	2	2	2	2	2	3090	2	2	2	3	2	38	1
1	30	2	4.39	4.77	23.0943	10.37	9.74	363.69	4.89599	1	5.7	2	24.1415	2	2	2	2	2	2	3150	2	2	2	1	1	40	1
1	36	1	4.42	4.97	20.0504	10.47	10.87	272.795	4.42891	1	6.4	1	26	2	2	2	2	2	2	3930	2	2	2	1	1	39	1
1	34	2	4.49	6.28	19.4039	14.35	14.39	139.596	5.41584	3	6.3	1	29.1363	1	2	2	2	2	2	3455	2	2	2	4	3	38	2
1	40	1	5.52	5.08	18.1425	12.77	8.97	229.653	4.09618	3	7	1	25.3333	1	2	2	2	2	2	3180	2	1	2	3	1	38	1
1	35	1	4.36	5.47	14.7747	9.94	9.49	149.997	3.59188	3	6	2	25.8761	2	2	2	2	2	2	2985	2	2	2	2	2	39	1
1	39	1	4.6	4.29	21.0223	11.85	10.49	532.211	4.00826	1	5.9	2	28.7201	2	2	2	2	2	2	3550	2	2	2	1	1	39	1
1	35	1	5.05	4.35	11.8186	10.79	9.68	278.084	2.28492	4	5.6	2	29.903	2	2	2	2	2	2	3370	2	2	2	3	2	38	1
1	29	2	4.61	4.28	13.3607	12.24	8.85	342.582	2.5415	4	5.5	2	27.0552	2	2	2	2	1	2	3470	2	2	2	1	1	38	2
1	34	2	3.68	4.31	12.8452	9.98	8.65	317.166	2.46057	4	5	2	27.8906	2	2	2	2	2	2	2920	2	2	2	3	3	37	1
1	33	2	4.53	4.12	15.2772	10.01	10.29	492.812	2.79742	1	4.4	2	26.3146	2	2	2	2	2	2	3130	2	2	2	3	2	39	1
1	34	2	4.53	4.57	12.3614	10.45	9.55	231.054	2.51074	2	5.4	2	27.0359	2	2	2	2	2	2	3290	2	2	2	2	2	39	1
1	31	2	4.33	4.23	8.23182	11.04	8.59	225.529	1.54758	2	5.6	2	30.4688	2	2	2	2	2	2	3535	2	2	2	1	1	39	2
1	35	1	4.44	4.69	13.6587	9.82	9.81	229.559	2.84709	3	5.8	2	27.5312	2	1	2	2	2	2	3425	2	1	2	3	3	39	1
1	34	2	4.03	3.67	8.07631	10.97	7.75	950.155	1.31734	4	5	2	23.6128	2	1	2	2	2	2	3270	2	2	2	1	1	39	1
1	33	2	4.04	4.32	8.84953	9.98	8.8	215.842	1.69911	2	5.5	2	23.634	2	2	2	2	2	2	3390	2	2	2	1	1	39	2
1	40	1	5.71	4.8	9.545	10.22	9.99	146.846	2.03627	2	5.7	2	25.6544	2	2	2	2	2	2	3005	2	2	2	4	3	39	2
1	33	2	4.35	3.95	6.22174	10.3	7.91	276.522	1.09226	4	5.2	2	24.2188	2	2	2	2	2	2	3060	2	2	2	2	2	38	1
1	27	2	4.65	4.51	18.8754	10.94	6.96	373.771	3.78348	1	6	2	27.7344	2	2	2	2	2	2	2900	2	2	2	1	1	38	2
1	34	2	4.48	4.5	13.6789	8.21	8.52	273.578	2.73578	1	5.5	2	25.711	2	2	2	2	2	2	3350	2	2	2	3	3	40	2
1	29	2	4.51	4.55	20.1584	10.7	10.23	383.969	4.07647	1	6.4	1	29.9967	2	2	2	2	2	2	3495	2	2	2	2	1	39	2
1	32	2	5.12	4.47	8.57883	9.35	8.53	176.883	1.70433	2	5.7	2	24.3496	2	2	2	2	1	2	2950	2	1	2	1	1	39	2
1	35	1	4.61	3.94	13.8517	11.62	9.65	629.622	2.42559	4	4.8	2	28.3501	2	2	2	2	2	2	3115	2	2	2	2	2	38	1
1	40	1	4.02	3.98	14.8207	9.7	9.2	617.531	2.62162	4	5.1	2	22.8928	2	2	2	2	2	2	2680	2	2	2	2	2	38	1
1	34	2	4.47	4.08	9.36789	10.08	7.39	323.031	1.69871	4	6.1	1	23.2834	2	2	2	2	2	2	2900	2	2	2	1	1	40	2
1	37	1	4.7	4.25	17.1289	9.78	9.14	456.77	3.23545	1	5.3	2	27.1111	2	2	2	2	1	2	2020	1	1	2	1	1	34	1
1	37	1	4.21	3.62	18.5803	10.98	8.58	3096.71	2.98936	1	4.9	2	30.8532	2	2	2	2	2	2	2920	2	1	2	6	3	38	2
1	29	2	4.78	6.14	22.9921	13.87	10.97	174.182	6.27428	3	5.4	2	35.1562	2	2	2	2	2	1	4000	2	1	2	1	1	38	1
1	44	1	5.08	4.69	16.9935	10.19	10.27	285.605	3.5422	1	6.5	1	31.2026	2	2	2	2	2	2	2440	2	2	2	3	2	37	1
1	32	2	5.14	4.74	20.0144	10.14	7.66	322.813	4.21637	1	6.5	1	27.7319	2	1	2	2	1	2	3080	2	2	2	3	2	38	2
1	36	1	4.51	4.74	17.9986	7.27	8.61	290.299	3.7917	1	5.1	2	28.6048	2	2	2	2	2	2	3470	1	1	2	2	1	36	2
1	35	1	4.52	4.27	15.2369	11.64	9.95	395.763	2.89162	1	5.5	2	28.306	2	2	2	2	1	2	2650	1	2	2	2	2	36	2
1	38	1	3.91	3.79	6.62059	10.89	7.64	456.592	1.1152	4	5.6	2	22.1893	2	2	1	2	1	2	2360	2	1	2	2	2	37	1
1	28	2	4.59	4.64	17.6976	10.28	6.05	310.485	3.64964	1	5.9	2	30.0433	2	2	2	2	2	2	3130	2	2	1	2	2	39	2
2	29	2	4.62	4.57	10.2865	7.6	8.06	192.272	2.08931	0	5.3	2	22.8928	2	2	2	2	2	2	2680	2	2	2	3	2	37	2
2	33	2	4.63	4.32	9.24694	5.75	3.84	225.535	1.77541	0		2	27.3438	2	2	2	2	2	2	3150	2	1	2	2	1	38	2
2	28	2	4.61	4.4	7.53204	5.9	4.49	167.379	1.47293	0		2	29.3623	2	2	2	2	2	2	2815	2	2	2	6	4	38	2
2	35	1	4.55	4.39	11.0266	8.51	7.33	247.79	2.15142	0		2	29.2969	2	2	2	2	1	2	2930	2	2	2	3	2	37	1
2	31	2	4.42	4.19	7.30166	6.02	6.87	211.642	1.35973	0		2	26.4463	2	2	2	2	2	2	3140	2	2	2	3	3	38	2
2	38	1	4.67	4.25	7.54788	6.49	5.64	201.277	1.42571	0		2	28.3987	2	2	2	2	2	2	3295	2	2	2	4	3	39	2
2	36	1	4.51	4.1	20.4838	8.41	6.65	682.793	3.7326	0		2	25.2174	2	2	2	2	2	2	2865	1	1	2	5	3	36	1
2	27	2	4.58	4.13	12.7012	6.3	6.15	403.213	2.33138	0		2	22.4059	2	2	2	2	1	2	3100	2	1	2	1	1	37	2
2	27	2	4.44	4.32	9.23254	8.36	6.29	225.184	1.77265	0		2	22.6222	2	2	2	2	2	2	2795	2	2	2	1	1	37	2
2	26	2	4.2	4.09	12.3053	8.67	5.38	417.127	2.23682	0		2	21.3333	2	2	2	2	2	2	3190	2	2	2	1	1	38	1
2	38	1	4.58	4.3	18.6998	7.12	6.38	467.495	3.57374	0		2	29.6963	2	2	2	2	2	2	3820	2	2	2	4	2	39	1
2	33	2	4.82	3.99	15.8027	6.7	6.26	645.01	2.80235	0		2	28.8705	2	2	2	2	2	2	3375	2	1	2	4	2	40	2
2	35	1	4.78	4.38	9.67315	6.87	4.6	219.844	1.88304	0		2	24.0882	2	2	2	2	2	2	2970	2	2	2	5	3	37	1
2	26	2	4.22	3.99	17.581	6.2	5.63	717.592	3.1177	0		2	36.7309	2	2	2	2	2	1	4480	2	2	2	4	4	40	1
2	27	2	5.27	4	8.08063	7	5.68	323.225	1.43656	0		2	22.0703	2	2	2	2	2	2	3065	2	2	2	2	2	39	2
2	24	2	4.83	4.56	17.6055	7.74	5.49	332.179	3.56804	0		2	29.9967	2	2	2	2	2	2	2810	2	1	2	3	2	40	2
2	33	2	4.64	4.53	15.1389	7.41	6.35	293.96	3.04798	0		2	28.0404	2	2	2	2	2	2	3195	2	2	2	1	1	41	2
2	31	2	4.44	4.15	8.63211	9.55	6.1	265.603	1.59214	0		2	24.8358	2	2	2	2	2	2	3140	2	2	2	2	1	39	1
2	32	2	4.5	4.64	5.16919	6.04	5.1	90.6875	1.066	0		2	25.1953	2	2	2	2	2	2	3420	2	1	2	2	2	40	2
2	27	2	4.27	4.03	10.8078	7.05	7.2	407.841	1.93579	0		2	26.0375	2	2	2	2	2	2	2850	2	1	2	1	1	38	2
2	34	2	4.48	3.79	10.2534	6.38	5.36	707.132	1.72713	0		2	25.7583	2	2	2	2	2	2	3090	2	1	2	2	2	39	1
2	35	1	4.07	4.64	14.5947	9.11	7.7	256.047	3.00975	0	5	2	27.4395	2	2	2	2	2	2	3395	2	2	2	2	2	39	1
2	33	2	4.58	3.83	12.2851	8.9	6.95	744.551	2.0912	0		2	26.1674	2	2	2	2	2	2	3040	2	2	2	1	1	41	2
2	36	1	4.19	4.13	10.6767	8.61	6.92	338.944	1.95978	0		2	24.4905	2	2	2	2	2	2	3625	2	2	2	4	2	40	2
2	26	2	4.35	4.84	20.4536	6.89	5.74	305.277	4.39979	0	5.4	2	31.8878	2	2	2	2	1	1	4040	2	2	2	2	1	39	1
2	27	2	4.87	4.22	6.35853	8.68	4.05	176.626	1.19258	0		2	26.7229	2	2	2	2	2	2	3655	2	2	2	1	1	40	1
2	33	2	3.72	4.19	10.4046	4.04	5.63	301.583	1.93757	0		2	25.2764	2	1	2	2	2	2	2895	2	2	2	4	2	40	1
2	35	1	4.7	4.4	6.73722	6.67	5.98	149.716	1.3175	0	5.5	2	28.3208	2	2	2	2	2	2	3610	2	2	2	4	2	40	2
2	33	2	4.35	3.93	7.39237	8.77	6.97	343.831	1.2912	0	4.9	2	32.039	2	2	2	2	2	2	2995	2	2	2	2	2	39	2
2	31	2	4.19	4.03	7.47444	6.57	6.35	282.054	1.33876	0	5	2	23.2335	2	2	2	2	2	2	2835	2	2	2	2	2	38	2
2	30	2	4.75	4.8	8.60187	9.62	7.91	132.336	1.83507	0		2	25.5568	2	2	2	2	2	2	3905	2	2	2	3	3	40	2
2	28	2	4.86	4.55	7.41541	9.04	7.07	141.246	1.49956	0	5.4	2	23.0112	2	1	2	1	1	2	3180	2	1	2	2	1	38	2
2	32	2	4.68	4.17	10.4795	8.69	6.28	312.82	1.9422	0		2	28.9062	2	2	2	2	2	2	3470	2	2	2	3	2	39	1
2	25	2	4.29	4.33	6.62347	6.85	4.81	159.602	1.27465	0	5.1	2	24.2188	2	2	2	2	2	2	2660	2	2	2	1	1	37	1
2	30	2	5.16	4.86	12.144	7.93	4.45	178.588	2.6231	0		2	27.2107	2	2	2	2	2	2	3625	2	2	2	1	1	38	2
2	38	1	4.72	3.98	9.11447	8.57	6.79	379.77	1.61225	0		2	26.2227	2	2	2	2	2	2	2925	2	2	2	5	3	38	1
2	36	1	4.35	4.06	13.3161	7.01	6.78	475.573	2.40281	0		2	27.6398	2	2	2	2	2	2	2950	1	1	2	2	2	36	1
2	39	1	4.15	4.46	15.0022	7.73	6.61	312.545	2.97376	0		2	25.4767	2	2	2	2	2	2	3065	2	2	2	1	1	39	2
2	35	1	4.4	4.95	40.8654	8.31	8.36	563.66	8.99038	0		2	29.5858	2	2	2	2	2	2	2870	2	2	2	3	2	38	2
2	24	2	5.03	4.39	10.7502	7.52	4.58	241.577	2.09748	0	5.4	2	23.0112	2	2	2	2	1	2	1910	1	1	2	1	1	34	2
2	27	2	4.79	4.21	9.02664	7.29	6.3	254.271	1.68898	0		2	25.3902	2	2	2	2	2	2	3340	2	2	2	2	2	40	2
2	36	1	4.59	4.33	9.7725	6.11	5.09	235.482	1.88066	0	5.3	2	26.8352	2	2	2	2	2	2	3000	2	2	2	3	2	40	1
2	29	2	4.31	4.58	10.2448	5.31	4.93	189.718	2.08538	0		2	23.0681	2	2	2	2	2	2	2900	2	1	2	2	2	38	2
2	29	2	4.23	4.15	16.4046	9.31	8.16	504.757	3.02574	0	5.4	2	28.0064	2	2	2	2	2	1	4100	2	1	1	2	2	40	2
2	38	1	4.64	4.03	11.8171	9.27	8.07	445.93	2.11658	0	5.2	2	23.4375	2	1	2	1	1	2	3220	2	1	2	1	1	38	2
2	33	2	4.13	4.49	12.2693	8.75	6.99	247.864	2.4484	0	5.7	2	26.5625	2	2	2	2	2	2	3540	2	2	2	1	1	41	1
2	38	1	4.88	4.41	9.58531	5.55	5.58	210.666	1.87872	0		2	30.8329	2	2	2	2	2	2	3170	2	2	2	4	3	38	1
2	29	2	4.59	4.23	18.216	4.89	5.03	499.068	3.4246	0	5.9	2	24.0882	2	2	2	2	2	2	2520	2	2	2	2	2	37	2
2	36	1	4.64	4.13	8.08063	8.18	6.23	256.528	1.48325	0		2	23.3067	2	2	2	2	2	2	3360	2	2	2	2	2	39	2
2	26	2	4.26	4.11	10.0706	7.39	3.64	330.182	1.83955	0		2	28.9062	2	2	2	2	2	2	2650	1	2	2	5	2	36	1
2	29	2	4.63	4.08	7.96688	8.79	6.65	274.72	1.44466	0	4.6	2	27.993	2	2	2	2	2	2	3470	2	2	2	2	2	39	2
2	33	2	4.72	4.38	8.07199	9.28	6.09	183.454	1.57135	0		2	27.3438	2	2	2	2	2	2	3410	2	2	2	2	2	39	2
2	28	2	4.84	4.29	6.55868	8.93	7.6	166.042	1.25052	0		2	23.0681	2	1	2	2	1	2	2770	2	2	2	1	1	37	1
2	36	1	5.02	4.48	16.7833	6.52	5.54	342.516	3.34174	0		2	28.5156	2	2	2	2	2	2	3140	2	2	2	5	2	38	1
2	24	2	4.47	4.68	14.4233	7.09	6.04	244.463	3.00005	0		2	41.0156	2	2	2	2	2	2	3100	2	2	2	1	1	40	2
2	37	1	4.23	3.9	7.63427	6.43	7.39	381.713	1.32327	0		2	26.6436	2	2	2	2	2	2	2825	2	2	2	1	1	39	2
2	25	2	4.15	3.73	12.5443	5.67	3.38	1090.81	2.07956	0		2	23.4375	2	2	2	2	1	2	1710	1	2	2	2	2	33	2
2	27	2	4.65	4.04	6.09647	5.91	5.12	225.795	1.09466	0		2	21.4844	2	2	2	2	2	2	2845	2	1	2	1	1	37	2
2	28	2	4.17	3.69	5.75234	5.89	6.36	605.509	0.943384	0	5.1	2	27.5391	2	2	2	2	1	2	3160	2	2	2	2	1	39	2
2	40	1	4.9	4.61	17.3981	7.35	4.82	313.48	3.56468	0		2	26.2692	2	2	2	2	1	2	2870	2	2	2	2	2	37	1
2	31	2	4.54	3.82	12.5025	5.23	7.74	781.407	2.12265	0	6.1	1	29.9219	2	2	2	2	2	2	3340	2	1	2	2	2	38	2
2	39	1	4.29	4.17	7.48596	6.52	4.24	223.462	1.3874	0		2	23.9753	2	1	2	2	2	2	2910	2	2	2	6	3	40	2
2	32	2	4.3	4.08	12.2808	5.55	4.64	423.475	2.22691	0	5.1	2	23.4375	2	2	2	2	2	2	2625	2	2	2	3	2	38	2
2	27	2	4.29	3.93	6.92873	5.96	6.38	322.266	1.21022	0	5.2	2	22.6757	2	2	2	2	2	2	3300	2	2	2	2	2	38	2
2	32	2	4.45	4.12	14.0634	7.37	6.05	453.657	2.57516	0		2	29.0564	2	2	2	2	2	2	2950	2	1	2	2	2	39	2
2	29	2	4.91	4.38	10.2649	7.9	7.89	233.294	1.99824	0		2	22.2222	2	2	2	2	2	2	3400	2	2	2	1	1	40	1
2	30	2	4.46	4.38	19.6731	5.81	7.32	447.117	3.82971	0		2	35.5879	2	2	2	2	2	2	3240	2	2	2	1	1	38	1
2	40	1	4.18	4.17	12.6148	6.75	4.92	376.562	2.33795	0	4.9	2	32.431	2	2	2	2	2	2	2665	2	2	2	5	3	38	2
2	34	2	4.61	4.39	15.8805	8.09	6.69	356.865	3.09846	0		2	27.4714	2	2	2	2	2	2	3965	2	2	2	6	3	40	2
2	37	1	4.31	4.21	7.48884	8.94	7.13	210.953	1.40125	0		2	27.8876	2	2	2	2	2	2	2860	2	2	2	2	2	39	2
2	40	1	4.7	4.42	15.7034	7.07	6.5	341.378	3.08484	0		2	31.6337	2	2	2	2	2	2	3350	2	2	2	3	2	39	2
2	23	2	4.04	4.3	8.27502	4.71	3.23	206.875	1.58145	0		2	22.9421	2	2	2	2	2	2	2980	2	2	2	1	1	39	2
2	32	2	4.36	4.33	7.08423	8.01	5.84	170.704	1.36332	0		2	27.2847	2	2	2	2	2	2	3825	2	2	2	3	2	39	1
2	31	2	4.73	4.19	8.35997	5.42	6.11	242.318	1.55681	0		2	27.1484	2	2	2	2	2	2	3375	2	2	2	2	2	40	1
2	35	1	4.75	4.67	17.987	6.3	6.2	307.471	3.73331	0		2	29.2421	2	2	2	2	2	2	3260	2	2	2	2	2	39	2
2	31	2	4.44	3.8	7.33621	8.07	6.59	489.081	1.239	0		2	23.8281	2	2	2	2	2	2	3310	2	2	2	1	1	40	2
2	31	2	4.34	4.07	14.9446	8.27	8.26	524.371	2.70331	0		2	29.0006	2	2	2	2	2	2	3330	2	2	2	1	1	41	2
2	37	1	4.39	4.1	10.3096	9.35	8.44	343.653	1.87863	0	4.7	2	29.6427	2	2	2	2	1	2	3480	2	2	2	2	2	40	2
2	34	2	5.55	3.75	5.91937	6.14	6.12	473.549	0.986561	0		2	25	2	2	2	2	1	2	2460	2	2	2	2	2	39	1
2	34	2	4.4	3.88	8.41181	6.92	6.15	442.727	1.45057	0		2	25.4055	2	2	2	2	2	2	3170	2	2	2	4	2	38	1
2	35	1	4.36	3.88	3.98128	8.1	5.9	209.541	0.68655	0		2	22.0703	2	2	2	2	2	2	2730	2	1	2	2	2	37	2
2	31	2	4.42	3.95	11.4039	8.77	7.96	506.839	2.00202	0		2	26.0262	2	2	2	2	2	2	3575	2	2	2	1	1	40	1
2	28	2	4.15	3.85	7.03096	7.57	6.2	401.769	1.20307	0		2	28.0618	2	2	2	2	2	2	3020	2	2	2	2	2	39	1
2	27	2	4.19	3.77	7.94384	7.45	6.11	588.433	1.33104	0		2	23.9224	2	2	2	2	2	2	2740	2	2	2	1	1	41	2
2	31	2	4.82	4.16	6.68683	4.45	8.13	202.631	1.23632	0		2	27.4348	2	2	2	2	2	2	3415	2	2	2	3	2	39	2
2	37	1	3.84	4.69	17.4212	8.33	6.94	292.793	3.63135	0	5.3	2	24.974	2	2	2	2	2	2	3360	2	2	2	4	2	41	2
2	37	1	4.55	4.03	6.25918	7.27	8.04	236.195	1.12109	0	5.4	2	23.0469	2	2	2	2	2	2	3270	2	2	2	2	2	39	2
2	36	1	4.35	4.12	6.80202	8.75	7.99	219.42	1.24552	0	5.4	2	27.0552	2	2	1	2	2	1	4050	2	2	2	3	1	38	1
2	32	2	4.33	4.48	22.4824	6.36	5.04	458.824	4.47649	0	5.6	2	26.6667	2	2	2	2	2	2	3400	2	2	2	2	1	39	1
2	27	2	4.1	3.8	9.84305	5.7	5.97	656.204	1.66238	0		2	26.2719	2	1	2	2	2	2	3230	2	2	2	3	2	39	2
2	22	2	4.14	3.88	4.20734	7.02	5.35	221.439	0.725533	0		2	24.4352	2	2	2	2	2	2	3310	2	1	2	1	1	40	2
2	34	2	4.08	4	9.5018	7.39	6.11	380.072	1.68921	0		2	26.2917	2	2	2	2	2	2	3710	2	1	2	4	3	37	2
2	33	2	4.51	4.22	10.7905	7.77	6.58	299.736	2.02382	0		2	34.049	2	1	2	2	2	2	3390	2	2	2	3	1	39	1
2	29	2	4.61	4.64	9.59539	7.93	6.43	168.34	1.97878	0		2	26.8407	2	2	2	2	2	2	3460	2	2	2	4	2	40	1
2	33	2	4.43	3.88	4.12095	8.63	6.05	216.892	0.710635	0		2	23.4952	2	2	2	2	2	2	3100	2	2	2	2	2	40	2
2	24	2	4.68	3.83	12.4334	6.62	6.28	753.54	2.11644	0		2	24.2439	2	2	2	2	2	2	2915	2	2	2	1	1	39	2
2	29	2	4.44	3.96	9.55508	6.24	5.81	415.438	1.68169	0	5.5	2	24.6904	2	2	2	2	2	2	3500	2	2	2	1	1	38	2
2	37	1	4.18	4.5	12.6479	8.06	5.41	252.959	2.52959	0		2	29.903	2	2	2	2	2	2	3210	2	2	2	2	2	38	1
2	31	2	4.87	4.74	17.7322	7.18	5.36	286.003	3.73558	0		2	21.7584	2	2	2	2	1	2	2790	2	1	2	1	1	40	2
2	28	2	4.36	4.75	11.0871	8.61	7.07	177.394	2.34061	0	5.3	2	26.0375	2	2	2	2	2	2	2960	2	2	2	1	1	39	2
2	29	2	4.46	4.25	9.19942	6.02	5.83	245.318	1.73767	0		2	29.0174	2	2	2	2	2	2	3455	2	2	2	1	1	39	2
2	32	2	4.8	4.45	14.347	7.29	6.42	302.042	2.83752	0	5.6	2	26.2985	2	2	2	2	1	2	3115	2	2	2	2	2	40	2
2	26	2	4.51	4.13	10.2765	4.18	3.72	326.237	1.8863	0	4.6	2	27.1203	2	1	2	2	2	2	3405	2	2	2	1	1	40	1
2	41	1	4.36	4.42	13.9309	7.11	5.5	302.845	2.73665	0	6.1	1	33.4252	2	2	2	2	2	2	3635	2	1	2	3	3	38	1
2	29	2	4.03	3.75	7.38229	7.22	7.46	590.583	1.23038	0		2	28.8889	2	2	2	2	2	2	3380	2	2	2	1	1	39	1
2	41	1	4.14	3.69	10.2736	9.47	6.93	1081.43	1.68487	0		2	20.7031	2	1	2	1	1	2	980	1	2	2	1	1	26	1
2	27	2	5.08	4	6.31965	5.13	4.4	252.786	1.12349	0	5.1	2	25.5296	2	2	2	2	1	2	2690	2	2	2	3	2	38	2
2	32	2	5.07	4.41	9.17495	8.61	4.8	201.647	1.79829	0	4.5	2	23.7118	2	2	2	2	2	2	2730	2	1	2	1	1	38	2
2	35	1	4.73	4.39	9.82289	7.39	5.51	220.739	1.91656	0		2	29.5525	2	2	2	2	2	2	3065	2	2	2	3	3	40	2
2	28	2	4.51	4.4	14.9719	7.89	4.88	332.709	2.92784	0		2	26.1012	2	2	2	2	2	2	3550	2	2	2	2	1	40	2
2	29	2	4.51	4.08	13.6947	8.3	6.95	472.233	2.48331	0		2	25.3906	2	2	2	2	2	2	3250	2	2	2	1	1	41	1
2	26	2	4.27	4.59	28.0662	9.41	8.14	514.977	5.72551	0	5.5	2	28.7201	2	2	2	2	2	2	3235	2	1	2	2	2	39	2
2	29	2	4.35	4.12	17.522	8.1	6.76	565.224	3.20847	0		2	28.6048	2	2	2	2	2	2	3220	2	2	2	2	2	41	2
2	25	2	4.98	4.19	6.06767	8.85	5.41	175.875	1.12994	0		2	25.7812	2	2	2	2	2	2	2980	2	1	2	1	1	37	2
2	36	1	4.32	4.44	14.4896	5.8	7.89	308.289	2.85927	0		2	25.7117	2	2	2	2	1	2	2405	1	2	2	3	3	35	2
2	27	2	4.25	3.85	12.0763	7.02	4.43	690.075	2.06639	0		2	24.0055	2	2	2	2	1	2	2495	2	2	2	2	1	37	2
2	33	2	4.62	4.47	13.1605	8.36	6.16	271.351	2.61456	0		2	27.0194	2	2	2	2	2	2	2835	2	2	2	3	1	41	2
2	26	2	4.13	4.19	4.50972	7.13	4.32	130.716	0.83981	0	5.4	2	20.872	2	2	2	2	2	2	3130	2	2	2	1	1	38	1
2	21	2	4.16	3.7	13.833	7.51	6.2	1383.3	2.27476	0		2	24.4352	2	2	2	2	2	2	1140	1	2	2	1	1	29	2
2	34	2	4.64	4.45	6.32973	6.58	4.78	133.258	1.25188	0		2	27.4348	2	2	2	2	1	2	2890	2	1	2	1	1	39	2
2	26	2	4.76	4.41	16.851	7.66	5.57	370.351	3.30279	0		2	26.8386	2	2	2	2	2	2	2910	2	2	2	1	1	40	2
2	27	2	4.43	3.85	8.39165	7.63	6.07	479.523	1.4359	0		2	24.7111	2	2	2	2	2	2	3060	2	2	2	2	2	38	1
2	34	2	4.83	3.99	8.84665	5.44	4.73	361.088	1.56881	0		2	20.202	2	2	1	1	1	2	2940	2	1	1	1	1	38	1
2	29	2	4.47	4.03	4.51404	7.35	6.06	170.341	0.808515	0	5.6	2	20.0288	2	2	2	2	2	2	3295	2	2	2	2	2	40	2
2	29	2	4.35	4.03	12.2117	7.51	8.08	460.817	2.18724	0		2	32.4675	2	2	2	2	2	2	3430	2	2	2	1	1	39	2
2	36	1	4.81	4.32	10.622	8.82	7.4	259.074	2.03943	0		2	24.7475	2	2	2	2	2	2	2900	2	2	2	3	3	38	2
2	30	2	4.11	4.01	15.5292	5.42	4.9	608.987	2.76764	0		2	32.4467	2	2	2	2	2	2	2845	2	2	2	1	1	40	2
2	29	2	4.79	4.01	27.6616	9.17	7.08	1084.77	4.92992	0		2	28.3039	2	2	2	2	1	2	2400	1	1	2	1	1	36	2
2	31	2	4.19	4.36	14.4464	8.23	5.7	335.962	2.79938	0	5.4	2	25.8876	2	2	2	2	2	2	3345	2	2	2	3	2	38	1
2	25	2	4.59	4.34	9.21958	9.09	6.54	219.514	1.77836	0		2	27.5535	2	2	2	2	2	2	2755	2	2	2	2	1	38	2
2	27	2	4.24	4.12	7.11159	8.66	5.69	229.406	1.30221	0	4.6	2	23.7118	2	2	2	2	1	2	3410	2	2	2	1	1	40	2
2	29	2	4.2	3.93	8.60043	9.18	7.11	400.02	1.50221	0		2	24.034	2	1	1	2	2	2	2820	1	2	2	1	1	36	1
2	32	2	4.53	4.72	15.0007	8.08	6.04	245.913	3.14682	0		2	28.764	2	2	2	2	2	2	3670	2	2	2	3	2	40	2
2	21	2	4.8	4.1	11.1389	4.2	3	371.298	2.02976	0		2	20.0288	1	2	2	2	2	2	2580	1	2	2	2	2	36	2
2	32	2	5.13	3.86	6.98632	6.1	3.49	388.129	1.19854	0	5.3	2	24.7659	2	2	2	2	1	2	2770	2	1	2	1	1	38	2
2	26	2	5.06	4.36	8.92441	5.61	6.36	207.544	1.72935	0		2	23.6275	2	2	2	2	2	2	2745	2	2	2	1	1	38	2
2	33	2	4.53	4.24	10.802	8.62	6.54	291.946	2.03558	0		2	29.5525	2	2	2	2	2	2	3100	2	2	2	3	2	39	2
2	32	2	4.75	4.42	16.2102	8.81	3.82	352.396	3.18441	0		2	28.578	2	2	2	2	2	2	2860	2	2	2	3	3	39	2
2	31	2	4.16	3.9	7.73362	6.93	4.44	386.681	1.34049	0		2	26.3702	2	2	2	2	1	2	2760	2	2	2	1	1	40	2
2	29	2	4.19	3.91	8.32685	6.75	6.23	406.188	1.44702	0		2	23.3355	2	2	2	2	2	2	3200	2	2	2	1	1	38	2
2	40	1	4.48	4.52	7.95824	9.58	6.88	156.044	1.59872	0		2	27.9155	2	2	2	2	1	2	2125	1	2	2	2	2	34	2
2	35	1	4.5	4.13	7.22678	9.2	7.85	229.422	1.32652	0	5.1	2	26.0146	2	2	2	2	2	2	3140	2	2	2	5	3	39	2
2	33	2	4.06	3.74	10.0878	8.57	5.8	840.653	1.67682	0	4.4	2	22.6843	2	2	2	2	2	2	2980	2	2	2	1	1	39	2
2	35	1	4.38	4.1	9.82433	9.4	7.49	327.478	1.79021	0		2	26.4855	2	2	2	2	2	2	2795	2	2	2	4	2	38	1
2	26	2	4.58	3.99	13.6314	8.86	7.46	556.383	2.4173	0	5.3	2	25.9766	2	2	2	2	2	2	2830	2	1	2	1	1	39	2
2	33	2	4.5	4.29	7.88337	9.8	6.67	199.579	1.5031	0		2	21.7193	2	2	2	2	2	2	3365	2	2	2	2	2	39	2
2	24	2	4.76	3.89	8.11231	9.03	7.8	416.016	1.40253	0		2	25.1953	2	2	2	2	2	2	2900	2	2	2	1	1	39	2
2	34	2	4.27	4.18	17.1303	7.16	5.14	503.833	3.18243	0		2	26.5731	2	2	2	2	1	2	2920	2	1	2	3	1	38	2
2	35	1	4.57	4.3	11.9424	6.79	4.06	298.56	2.28233	0		2	29.1363	2	2	1	2	1	2	2855	2	2	2	2	2	37	1
2	24	2	4.55	3.94	7.054	9.05	5.32	320.636	1.23523	0		2	24.0346	2	2	2	2	2	2	3320	2	2	2	1	1	41	2
2	38	1	4.38	4.1	10.5947	6.83	6.51	353.156	1.93058	0		2	22.7528	2	2	2	2	2	2	2840	2	2	2	3	3	38	1
2	35	1	4.55	4.06	13.1418	7.2	7.44	469.351	2.37137	0		2	22.2222	2	2	2	2	2	2	2805	2	2	2	2	2	40	2
2	32	2	4.52	4.35	13.4788	7.85	7.52	317.147	2.60589	0		2	27.1809	2	2	2	2	2	2	3895	2	1	1	5	3	39	2
2	26	2	4.41	3.82	8.16991	7.31	5.87	510.619	1.38707	0		2	23.5615	2	2	2	2	2	2	3440	2	1	2	1	1	39	2
2	37	1	4.5	3.79	7.57091	6.12	7.05	522.132	1.27528	0	4.5	2	26.5625	2	2	2	2	1	2	2980	2	2	2	4	3	39	2
2	27	2	4.51	4.05	8.68826	9.2	3.37	315.937	1.56389	0		2	27.0692	2	2	2	2	2	2	3955	2	2	2	2	1	40	2
2	22	2	4.42	4.5	14.1267	6.25	5.12	282.534	2.82534	0		2	27.3399	2	2	2	2	2	2	2905	2	1	2	1	1	38	2
2	38	1	4.65	4.66	11.9813	9.28	6.68	206.574	2.48146	0		2	25.7117	2	2	2	2	2	2	3240	2	2	2	6	3	38	1
2	32	2	4.6	4.24	9.69762	9.35	7.84	262.098	1.82746	0		2	27.3909	2	2	2	2	2	2	3170	2	2	2	3	3	38	2
2	29	2	4.52	3.99	10.6955	8.57	6.65	436.55	1.89666	0	5	2	32.0461	2	2	2	2	2	2	2770	2	1	2	2	1	39	2
2	22	2	4.61	4.75	17.4586	8.35	6.35	279.338	3.68571	0		2	27.0538	2	2	2	2	2	2	3200	2	1	2	1	1	39	2
2	30	2	5.16	4.21	12.4852	6.54	5	351.697	2.33613	0		2	24.6548	2	2	2	2	2	2	3245	2	1	2	1	1	37	2
2	30	2	4.41	4.36	9.05976	6.55	5.52	210.692	1.75558	0		2	26.0262	2	2	2	2	2	2	3390	2	2	2	4	3	40	2
2	22	2	4.24	4.38	15.0223	7.27	6.21	341.416	2.92434	0		2	23.0469	2	2	2	2	2	2	2540	2	2	2	1	1	40	2
2	33	2	5.04	3.96	5.79122	5.67	5.34	251.792	1.01925	0		2	30.4867	2	2	2	2	2	2	3905	2	2	2	3	2	40	2
2	34	2	4.51	3.98	13.0324	6.47	6.42	543.017	2.30529	0		2	27.8876	2	2	2	2	1	2	3510	2	2	2	3	2	38	1
2	36	1	4.52	4.59	12.5702	6.94	6.69	230.646	2.56432	0		2	24.8358	2	2	2	2	2	2	3010	2	2	2	4	3	40	2
2	23	2	4.32	4.2	12.4104	7.19	5.18	354.582	2.3166	0		2	30.971	2	2	2	2	2	2	3490	2	2	2	3	1	40	2
2	35	1	4.63	4.8	11.7826	6.94	6.09	181.27	2.51362	0	5.2	2	27.1416	2	2	2	2	2	2	3635	2	2	2	5	3	39	2
2	39	1	4.51	4.41	21.005	8.57	5.13	461.649	4.11699	0		2	28.6288	2	2	2	2	2	2	3155	2	2	2	4	3	38	1
2	32	2	4.3	4.34	20.1944	6.65	4.78	480.819	3.89527	0		2	28.6048	2	2	2	2	2	2	3780	2	2	2	4	3	39	2
2	28	2	3.88	3.93	10.8222	7.39	6.91	503.357	1.89027	0		2	29.903	2	2	2	2	1	2	2695	2	2	2	2	2	39	2
2	25	2	4.51	4.41	11.4298	9.02	6.87	251.205	2.24024	0		2	24.5243	2	2	2	2	2	2	3150	2	2	2	1	1	39	2
2	32	2	4.36	4.52	12.3096	6.98	5.58	241.364	2.47286	0	5.3	2	28.4429	2	1	2	2	1	2	3310	2	2	2	2	1	39	2
2	28	2	4.21	4.19	9.89777	5.92	5.65	286.892	1.84318	0		2	29.6427	2	2	2	2	2	2	3395	2	2	2	4	2	39	2
2	27	2	4.7	4.44	11.4068	5.24	5.59	242.697	2.25094	0		2	25.1472	2	2	2	2	2	2	3135	2	2	2	1	1	39	1
2	31	2	4.77	4.22	9.25126	6.29	6.84	256.979	1.73513	0		2	24.8889	2	1	2	1	2	2	2970	2	2	2	2	1	40	2
2	23	2	4.61	4.07	15.0684	6.52	4.51	528.716	2.72571	0		2	25.1562	2	2	2	2	2	2	2850	2	2	2	1	1	39	2
2	28	2	3.8	3.99	14.2923	7.87	6.42	583.359	2.5345	0		2	26.6667	2	2	2	2	2	2	2990	2	1	2	3	2	40	2
2	24	2	3.84	4.19	14.6091	5.29	5	423.451	2.72053	0		2	17.9151	2	2	2	2	2	2	3590	2	2	2	4	2	39	2
2	38	1	4.33	4.38	10.1656	8.3	6.39	231.036	1.9789	0		2	30.4867	2	2	2	2	1	2	2670	2	2	2	4	3	37	1
2	35	1	4.37	3.99	13.2196	7.17	6.61	539.575	2.34427	0	5.5	2	26.6384	2	2	2	2	2	2	3290	2	2	2	4	2	40	1
2	33	2	4.45	4.17	9.63283	8.68	8.07	287.547	1.78528	0		2	24.3418	2	1	2	2	1	2	2115	1	2	2	1	1	36	1
2	33	2	4.14	4.13	9.92225	5.77	5.49	314.992	1.82128	0		2	22.6409	2	2	2	2	2	2	2725	2	1	1	1	1	38	2
2	18	2	4.18	4.71	37.1044	9.41	8	613.296	7.76719	0	5.9	2	25.8065	2	2	2	2	2	2	2510	2	2	2	1	1	38	2
2	27	2	4.56	4.36	12.4075	7.1	6.03	288.546	2.4043	0		2	26.0146	2	2	2	2	2	2	3575	2	2	2	1	1	40	1
2	36	1	4.23	3.75	5.61411	8.46	6.83	449.129	0.935685	0		2	28	2	2	2	2	2	2	2980	2	2	2	4	2	39	2
2	34	2	4.28	4.25	11.2743	9.69	7.81	300.648	2.12959	0		2	26.6667	2	2	2	2	1	2	2900	2	2	2	2	1	40	2
2	32	2	4.86	4.34	10.9158	8.51	6.71	259.899	2.10553	0	5.5	2	33.2986	2	2	2	2	2	2	3290	2	2	2	1	1	39	1
2	29	2	4.43	4.1	9.44564	9.36	8.39	314.855	1.72121	0		2	23.7954	2	2	2	2	2	2	3050	2	2	2	1	1	38	2
2	33	2	3.94	4.18	13.522	6.15	5.85	397.705	2.51208	0		2	29.1919	2	2	2	2	2	2	2905	2	1	2	2	2	38	2
2	23	2	4.83	4.23	12.2275	6.7	5.9	335	2.29877	0		2	24.0346	2	2	2	2	2	2	3150	2	2	2	2	1	39	2
2	30	2	4.33	4.16	14.5371	5.61	5.66	440.517	2.68774	0		2	26.2227	2	2	2	2	2	2	3175	2	2	2	3	2	39	2
2	22	2	4.53	4.07	14.0691	6.84	5.66	493.653	2.54495	0		2	25.3906	2	2	2	2	2	2	2810	2	2	2	1	1	37	2
2	36	1	4.65	4.45	7.77538	8.6	6.63	163.692	1.5378	0		2	23.7109	2	2	2	2	2	2	3150	2	1	2	2	2	39	2
2	24	2	4.63	4.12	17.2268	8.75	7.49	555.703	3.15442	0		2	27.9155	2	2	2	2	1	2	3140	1	1	2	2	1	36	2
2	32	2	3.95	4.38	10.7171	6.89	5.25	243.57	2.08625	0		2	28.5075	2	2	2	2	2	2	2935	2	1	2	1	1	39	1
2	24	2	4.33	4.03	19.5738	7.73	6.38	738.634	3.50588	0	5.4	2	26.2985	2	2	2	2	2	2	2870	2	2	2	1	1	39	2
2	35	1	4.62	4.07	12.2865	7.57	7.66	431.107	2.2225	0		2	26.6188	2	2	2	2	2	2	2860	2	2	2	2	2	39	1
2	35	1	4.65	4.24	9.97552	6.89	7.31	269.609	1.87983	0		2	23.5547	2	2	2	2	2	2	2865	2	1	2	1	1	37	2
2	29	2	4.81	4.19	17.6631	8.67	6.71	511.973	3.28926	0		2	29.1111	2	2	2	2	2	2	3275	2	1	2	2	1	40	2
2	23	2	4.13	3.84	8.04032	6.78	5.27	472.96	1.37221	0	4.6	2	25.5102	2	2	2	2	2	2	3065	2	1	2	1	1	37	2
2	34	2	4.86	4.39	13.3578	5.83	6.87	300.176	2.60626	0		2	28.0404	2	2	2	2	2	2	3605	2	1	2	4	3	39	2
2	24	2	4.47	4.17	18.982	8.54	6.03	566.627	3.518	0		2	29.0437	2	2	2	2	2	1	4025	2	2	2	2	1	40	1
2	28	2	3.96	3.74	9.11591	7.18	7.55	759.659	1.51527	0		2	24.0234	2	2	2	2	2	2	3200	2	1	2	2	1	38	2
2	28	2	4.57	4.46	12.923	7.28	5.85	269.228	2.56162	0	5.6	2	34.2222	2	2	2	2	2	2	3605	2	1	2	4	2	39	1
2	28	2	4.54	4.26	10.1713	6.05	5.25	267.667	1.92577	0		2	28.3987	2	1	2	2	1	2	3310	2	2	2	2	2	39	1
2	32	2	4.11	4.06	8.58747	5.82	6.24	306.695	1.54956	0		2	23.3355	2	2	2	2	2	2	2660	2	2	2	1	1	40	2
2	34	2	4.5	4.15	5.73938	6.61	6.44	176.596	1.0586	0		2	23.3377	2	2	2	2	2	2	3290	2	2	2	5	3	39	2
2	28	2	5.08	4.45	4.27358	7.15	5.99	89.9701	0.845219	0		2	23.3091	2	2	2	2	2	2	2410	2	2	2	2	2	38	2
2	29	2	4.14	3.66	6.35709	5.12	4.57	794.636	1.03409	0		2	25.1562	2	2	2	2	2	2	2630	2	2	2	6	3	40	2
2	28	2	4.59	4.09	8.62203	5.51	6.56	292.272	1.56729	0		2	21.5609	2	2	2	2	2	2	2950	2	2	2	1	1	39	2
2	26	2	3.97	4.18	11.7754	7.64	8.48	346.335	2.1876	0		2	31.6337	2	2	2	2	2	2	3415	2	2	2	2	1	39	2
2	35	1	4.15	3.77	9.87185	7.18	6.63	731.248	1.65408	0		2	25.0762	2	2	2	2	2	2	3020	2	1	2	1	1	39	2
2	27	2	4.86	4.42	6.16847	8.05	3.74	134.097	1.21176	0	5.4	2	20.4294	2	2	2	2	2	2	2730	2	1	2	1	1	37	1
2	30	2	4.05	4.09	23.0842	7.58	7.15	782.516	4.1962	0		2	31.6158	2	2	2	2	2	2	3920	2	2	2	1	1	40	1
2	33	1	3.7	4.1	8.75306	6.52	4.31	291.769	1.595	0		2	28.0771	2	2	2	2	2	2	3450	2	2	2	4	2	39	2
2	36	1	4.42	4.09	9.61411	8.21	7.68	325.902	1.74763	0	5.5	2	26.1719	2	1	2	2	2	2	3020	2	1	2	4	1	39	1
2	24	2	4.63	3.91	9.62131	5.11	5.18	469.332	1.67197	0		2	20.7031	2	2	2	2	2	2	2870	2	2	2	1	1	40	2
2	34	2	4.85	4.64	13.6256	6.76	7.2	239.046	2.80991	0		2	28.0404	2	2	2	2	2	2	3500	2	2	2	2	2	38	2
2	30	2	4.93	5.07	20.6019	9.14	8.4	262.444	4.64229	0		2	28.6501	2	1	2	2	1	2	3220	2	2	2	1	1	38	2
2	36	1	4.31	4.23	8.19294	9.65	8.22	224.464	1.54027	0		2	27.8293	2	2	1	2	1	2	2425	1	1	2	3	1	35	1
2	21	2	4.15	4.19	7.88913	7.38	4.94	228.67	1.46913	0		2	27.0552	2	2	2	2	2	2	2360	2	2	2	1	1	37	2
2	25	2	4.2	4.18	11.1015	7.04	7.18	326.515	2.06241	0		2	27.7671	2	2	2	2	2	2	3305	2	2	2	1	1	38	2
2	29	2	4.52	4.18	10.9086	8.03	6.28	320.84	2.02657	0		2	25.356	2	2	2	2	2	2	3675	2	2	2	3	2	39	1
2	28	2	4.18	3.93	7.43844	6.24	6.89	345.974	1.29925	0	5.6	2	26.0146	2	2	2	2	2	2	3275	2	2	2	3	2	39	2
2	33	2	4.59	3.93	7.00072	6.3	7.03	325.615	1.22279	0	4.9	2	23.7253	2	2	2	2	1	2	2810	2	2	2	1	1	39	2
2	31	2	4.82	4.48	20.2923	8.53	5.88	414.129	4.04042	0		2	26.5338	2	2	2	2	2	2	3210	2	2	2	3	2	39	1
2	35	1	4.76	4.32	12.5227	7.65	7.31	305.431	2.40435	0		2	26.3702	2	2	2	2	2	2	3180	2	2	2	2	2	39	1
2	32	2	5.02	4.23	17.3377	8.44	7.81	475.004	3.25948	0		2	31.25	2	1	2	2	2	2	3420	2	2	2	3	2	41	1
2	29	2	4.25	4.3	15.9942	8.61	6.75	399.856	3.05668	0		2	28.2284	2	2	2	2	2	2	3190	2	2	2	3	3	38	1
2	25	2	4.58	3.98	10.0374	7.13	5.47	418.227	1.77551	0	5.4	2	34.1311	2	1	2	2	2	2	3115	2	2	2	1	1	40	1
2	29	2	4.36	4.06	22.0806	8.94	7.32	788.594	3.98433	0		2	26.8386	2	2	2	2	1	2	2810	2	2	2	1	1	40	2
2	32	2	4.49	4.28	10.8999	7.73	6.08	279.485	2.07341	0		2	23.5078	2	2	2	2	2	2	3150	2	2	2	2	2	37	2
2	26	2	4.17	4.11	8.01152	7.29	5.82	262.673	1.46344	0		2	27.3205	2	2	2	2	2	2	3030	2	1	2	1	1	39	2
2	25	2	4.32	4.24	12.995	6.91	4.89	351.215	2.44883	0		2	26.8386	2	2	2	2	2	2	3100	2	1	2	1	1	38	2
2	33	2	4.95	4.43	9.18215	7.28	6.31	197.465	1.80786	0		2	26.2227	2	2	2	2	2	2	3570	2	2	2	3	2	39	1
2	25	2	4.19	3.74	8.82217	6.95	4.98	735.181	1.46644	0		2	23.1405	2	2	2	2	2	2	3600	2	2	2	1	1	40	2
2	32	2	4.49	4.78	16.5832	8.94	6.28	259.112	3.523	0		2	27.1384	2	2	2	2	1	2	2575	1	2	2	2	2	36	2
2	28	2	4.64	4.11	13.9078	8	7.1	455.995	2.5405	0		2	27.6398	2	2	2	2	2	2	2960	2	2	2	2	2	39	2
2	23	2	4.45	3.89	6.5414	5.94	4.63	335.456	1.13093	0		2	25.7211	2	2	2	2	1	2	3070	2	2	2	1	1	40	2
2	27	2	4.04	4.24	8.82505	9.05	7.17	238.515	1.66303	0		2	26.2378	2	2	2	2	2	2	3395	2	2	2	1	1	40	2
2	28	2	4.35	4.22	10.0014	7.53	5.1	277.818	1.87583	0		2	23.0112	2	2	2	2	2	2	3010	2	2	2	1	1	40	2
2	36	1	4.43	4.14	14.5932	6.87	5.68	456.039	2.68515	0	5.7	2	31.3982	2	2	2	2	1	2	2955	2	1	2	1	1	37	1
2	35	1	4.16	4.21	12.5846	9.94	7.72	354.496	2.35472	0		2	28.4919	2	2	2	2	2	1	4035	2	2	2	2	2	39	1
2	36	1	4.58	4.94	14.3283	7.81	7.32	199.004	3.14586	0		2	29.5525	2	1	2	2	2	2	2990	2	2	2	1	1	40	1
2	33	2	4.89	4.29	8.78906	9.43	6.39	222.508	1.67578	0		2	29.1363	2	1	2	2	1	2	3475	2	1	2	2	1	40	1
2	32	2	4.31	4.05	10.91	6.99	6.02	396.728	1.9638	0		2	30.4498	2	2	2	2	2	2	3260	2	1	2	3	1	39	2
2	30	2	4.37	4.09	12.0936	7.49	6.32	409.952	2.19835	0		2	30.4688	2	2	2	2	2	2	3660	2	2	2	1	1	39	1
2	28	2	4.59	3.75	10.5313	5.02	8.34	842.505	1.75522	0		2	27.0389	2	2	2	2	2	2	2885	2	2	1	1	1	40	2
2	34	2	4.64	4.17	7.26422	6.9	5.57	216.842	1.3463	0	5.4	2	23.6328	2	2	2	2	2	2	3150	2	2	2	4	2	37	2
2	30	2	3.95	4.19	9.00792	6.39	6.47	261.099	1.67747	0		2	23.4375	2	2	2	2	2	2	3240	2	2	2	2	1	40	2
2	36	1	4.76	4.71	12.4708	9.75	7.68	206.13	2.61056	0	5.4	2	33.1213	2	2	2	2	2	2	3760	2	2	2	7	2	40	2
2	28	2	4.8	4.79	16.5184	8.13	7.21	256.099	3.51657	0		2	26.7188	2	2	2	2	2	2	3125	2	2	2	3	2	39	2
2	32	2	4.74	3.96	6.81785	9.56	8.02	296.428	1.19994	0		2	26.4444	2	2	2	2	2	2	3030	2	2	2	2	2	37	2
2	31	2	4.73	4.43	12.7862	8.36	7.38	274.972	2.51746	0	5.6	2	26.6272	2	2	2	2	2	2	3410	2	2	2	1	1	39	1
2	34	2	3.79	4.46	10.4507	4.9	5.02	217.723	2.07156	0		2	26.2626	2	2	2	2	2	2	3310	2	2	2	1	1	40	2
2	30	2	4.25	4.5	8.81929	7.88	6.64	176.386	1.76386	0		2	22.8269	2	2	2	2	1	2	3170	2	2	2	1	1	39	1
2	35	1	4.53	4.16	20.383	7.85	5.23	617.667	3.76859	0		2	28.9062	2	2	2	2	1	2	3400	2	1	1	6	2	39	2
2	34	2	4.17	4.16	16.6753	7.72	5.51	505.312	3.08308	0		2	28.3531	2	2	2	2	2	2	3060	1	1	2	4	4	36	2
2	28	2	4.65	4.98	32.4363	7.41	6.09	438.328	7.17923	0		2	30.854	2	2	2	2	1	2	3760	2	1	1	5	2	39	2
2	26	2	5.1	3.97	9.58819	7.85	7.36	408.008	1.69178	0		2	28.6215	2	1	2	2	2	2	3270	2	2	2	1	1	40	1
2	35	1	4.52	4.66	15.9798	6.54	5.98	275.515	3.3096	0		2	28.3987	2	2	2	2	2	2	3170	2	2	2	4	2	40	2
2	27	2	4.2	3.65	6.88841	3.87	3.75	918.455	1.11745	0		2	21.2306	2	2	2	2	2	2	3400	2	2	2	1	1	40	2
2	27	2	4.06	3.79	8.87257	5.31	6.15	611.901	1.49454	0	5.4	2	27.6817	2	2	2	2	2	2	2995	2	2	2	1	1	40	1
2	26	2	4.56	4.81	20.2433	7.4	5.62	309.059	4.32758	0		2	29.7442	2	1	2	2	2	2	3130	2	2	2	1	1	39	1
2	35	1	4.93	3.89	9.44996	6.02	4.32	484.614	1.63379	0		2	23.2166	2	2	2	2	2	2	2960	2	1	2	3	2	38	2
2	37	1	4.52	4.78	15.9179	8.57	8.09	248.718	3.38168	0	5.5	2	27.18	2	2	2	2	2	2	3280	2	2	2	3	2	39	2
2	34	2	4.26	4.36	14.5832	6.41	6.42	339.143	2.82589	0		2	27.4714	2	2	2	2	1	2	2840	2	2	2	3	2	38	2
2	40	1	4.89	4.83	15.0194	9.53	8.06	225.856	3.22417	0		2	29.3333	2	2	2	2	2	2	2580	2	2	2	4	2	38	1
2	31	2	4.66	4.32	10.1281	7.42	5.6	247.028	1.9446	0	5.6	2	30.8185	2	2	2	2	2	2	3175	2	2	2	1	1	38	2
2	32	2	4.06	4.02	6.92153	8.77	6.98	266.213	1.23665	0		2	19.9481	2	2	2	2	2	2	2650	2	2	2	1	1	38	2
2	34	2	4.46	4.03	5.99424	8.88	7.22	226.198	1.07364	0		2	27.268	2	2	2	2	2	2	2710	2	2	2	1	1	38	2
2	29	2	4.31	4.13	6.09503	7.04	4.8	193.493	1.11878	0	5.5	2	26.9788	2	2	2	2	2	2	2850	2	2	2	2	2	39	2
2	24	2	4.49	3.83	6.89705	6.72	5.84	418.003	1.17403	0		2	32.0291	2	2	2	2	2	2	2965	2	2	2	1	1	39	1
2	21	2	4.44	3.8	9.43988	9.18	6.17	629.326	1.59429	0		2	25.9701	2	2	2	2	2	2	2740	2	2	2	2	1	39	2
2	25	2	4.8	4.07	12.6623	9.02	6.48	444.293	2.29048	0		2	31.1719	2	1	2	2	2	2	3035	2	2	2	1	1	38	1
2	36	1	4.44	4.62	9.88049	9.07	7.9	176.437	2.02879	0		2	24.3418	2	2	2	2	2	2	2760	2	1	2	1	1	38	2
2	29	2	4.6	3.97	16.0187	8.12	4.44	681.648	2.82641	0		2	27.5873	2	2	2	2	2	2	3655	2	2	2	3	2	40	1
2	29	2	4.31	4.01	7.58387	7.36	4.65	297.407	1.35161	0		2	27.5312	2	2	2	2	2	2	3250	2	2	2	2	1	39	1
2	39	1	4.38	4.47	12.2289	9.26	6.75	252.143	2.42948	0		2	25.2182	2	2	2	2	2	2	2585	1	1	2	2	2	36	1
2	37	1	4.73	3.83	8.48524	7.65	6.66	514.257	1.44438	0	4.6	2	26.8386	2	2	2	2	2	2	3715	2	1	2	3	2	38	2
2	30	2	4.46	4.28	11.6731	7.87	5.79	299.311	2.22049	0	5.8	2	29.6875	2	2	2	2	2	2	2875	2	2	2	3	2	38	2
2	32	2	4.43	4.31	7.41253	6.34	5.72	183.025	1.41991	0	5.1	2	27.1111	2	2	2	2	2	2	3575	2	2	2	3	2	40	1
2	22	2	4.76	4.34	13.7552	6.77	6.59	327.505	2.65323	0		2	27.8921	2	2	2	2	2	2	3360	2	2	2	2	1	38	1
2	38	1	4.57	4.24	9.19942	5.38	6.26	248.633	1.73358	0		2	24.8016	2	2	2	2	2	2	3200	2	2	2	2	1	39	1
2	29	2	4.82	4.9	26.7804	9.23	7.08	382.577	5.83218	0	5.5	2	38.1039	2	2	2	2	2	2	3750	2	2	2	3	2	39	2
2	27	2	4.53	4.02	16.6811	6.47	6.33	641.579	2.98035	0		2	23.3091	2	2	2	2	2	2	3230	2	2	2	2	2	39	2
2	24	2	4.25	4.05	12.5227	5.12	7.59	455.37	2.25408	0	5.9	2	28.5156	2	2	2	2	2	2	3050	2	2	2	1	1	38	2
2	42	1	4.43	4.22	8.30958	9.55	7.85	230.822	1.55851	0		2	23.2335	2	2	2	2	1	2	3260	2	2	2	7	3	38	2
2	29	2	4.65	4.88	15.3449	4.81	6.71	222.389	3.32813	0		2	28.0402	2	2	2	2	2	2	3590	2	1	2	3	1	38	2
2	29	2	4.73	4.81	14.658	9	7.48	223.787	3.13356	0	5.5	2	29.3724	2	2	2	2	2	2	3040	2	1	2	2	2	39	2
2	32	2	3.92	3.72	8.47516	4.41	5.6	770.469	1.40123	0	5.2	2	20.5688	2	2	2	2	2	2	2410	1	1	2	1	1	36	2
2	27	2	4.43	3.99	7.36789	4.93	4.23	300.73	1.30657	0		2	20.8117	2	2	2	2	2	2	3050	2	2	2	1	1	39	1
2	35	1	4.15	4.07	22.8438	5	5.74	801.536	4.13218	0		2	27.1111	2	2	2	2	2	2	3000	2	2	2	1	1	38	2
2	32	2	3.97	3.98	11.1778	4.67	6.25	465.743	1.97723	0		2	21.436	2	2	2	2	2	2	3140	2	2	2	4	3	39	2
2	26	2	4.35	4.62	18.0086	8.14	3.46	321.583	3.69777	0		2	30.8012	2	1	2	2	2	2	2870	2	2	2	1	1	39	1
2	22	2	5.01	4.51	13.1404	9.55	2.94	260.206	2.63392	0		2	26.4855	2	2	2	2	2	2	3670	2	2	2	1	1	40	2
2	31	2	4.3	4.4	17.3103	8.37	6.71	384.673	3.38512	0		2	27.8159	2	2	2	2	2	2	3105	2	2	2	1	1	39	2
2	32	2	4.37	4.31	12.9158	7.63	6.32	318.908	2.47409	0		2	27.9297	2	2	2	2	2	2	3000	2	2	2	2	2	37	2
2	33	2	4.29	3.82	6.19726	8.4	5.52	387.329	1.05216	0		2	22.7694	2	2	2	2	2	2	2795	2	1	2	4	2	38	2
2	28	2	4.62	3.69	8.491	7.11	6.06	893.79	1.39252	0		2	25.2363	2	2	2	2	2	2	3570	2	2	2	1	1	39	2
2	33	2	4.41	3.78	6.62923	6.45	5.54	473.516	1.11371	0		2	26.4444	2	2	2	2	2	2	3100	2	2	2	3	2	39	2
2	31	2	4.56	4.28	12.73	8.22	6.67	326.411	2.42153	0	5.9	2	30.3906	2	2	2	2	2	2	3385	2	2	2	1	1	39	2
2	25	2	4.51	3.89	12.1325	9.12	5.01	622.178	2.09757	0		2	27.5802	2	1	2	2	1	2	3280	2	2	2	2	1	38	2
2	26	2	4.65	3.98	5.80706	7.37	6.97	241.961	1.0272	0		2	20.83	2	2	2	1	2	2	2940	2	2	2	2	1	40	2
2	27	2	4.52	4.58	22.013	8.65	5.89	407.647	4.48086	0	4.9	2	28.9062	2	2	2	2	2	2	2655	2	1	2	1	1	38	1
2	35	1	4.46	3.94	12	6.49	6.12	545.455	2.10133	0		2	24.3893	2	2	2	2	2	2	3550	2	2	2	1	1	40	1
2	27	2	4.7	4.2	8.58603	8.11	5.75	245.315	1.60273	0		2	25.6544	2	2	2	2	2	2	3530	2	2	2	1	1	38	2
2	27	2	4.38	4.22	15.8272	5.98	5.69	439.645	2.96848	0		2	28.6851	2	2	2	2	2	2	3435	2	2	2	2	1	39	2
2	35	1	4.68	4.67	13.1087	7.96	6.74	224.081	2.72079	0		2	26.1577	2	1	2	2	2	2	1985	2	2	2	2	2	37	1
2	28	2	4.13	4.27	11.1145	8.23	7.24	288.688	2.10928	0		2	25.3906	2	2	2	2	2	2	3405	2	1	2	2	1	39	2
2	37	1	4.25	4.08	8.80922	8.57	7.23	303.766	1.5974	0		2	24.4352	2	2	2	2	2	2	2080	1	2	2	3	2	33	1
2	36	1	4.14	4.18	10.9057	7.1	6.94	320.756	2.02603	0	5	2	23.2434	2	2	2	2	1	2	3260	2	1	2	3	2	38	1
2	40	1	4.72	4.04	7.49316	5.77	5.06	277.524	1.34544	0	5.2	2	27.2874	2	2	2	2	2	2	3480	2	2	2	2	2	38	1
2	33	2	4.61	3.96	8.16703	6.3	7.37	355.088	1.4374	0	5.3	2	25.2826	2	2	2	2	2	2	3575	2	2	2	4	3	39	2
2	29	2	4.58	3.82	4.85097	5.12	4.71	303.186	0.823587	0		2	26.0375	2	2	2	2	2	2	3665	2	2	2	2	1	40	2
2	32	2	4.6	3.94	5.81857	7.31	5.46	264.481	1.0189	0		2	20.3125	2	2	2	2	2	2	2400	2	2	2	2	2	39	2
2	33	2	4.09	3.77	9.69042	5.33	6.93	717.809	1.62368	0		2	25.6369	2	2	2	2	2	2	3440	2	2	2	3	2	37	1
2	37	1	4.5	4.36	13.8243	8.34	6.91	321.496	2.67885	0		2	34.049	2	2	2	2	2	2	3420	2	2	2	3	2	41	2
2	31	2	5.09	4.65	13.8315	5.63	6.09	240.548	2.85852	0		2	29.9967	2	2	2	2	2	2	3555	2	2	2	1	1	40	1
2	29	2	5.51	4.12	9.0468	7.39	4.75	291.832	1.65657	0		2	27.3399	2	2	2	2	2	2	3300	2	2	2	2	2	38	2
2	28	2	4.26	4.01	8.40461	6.26	5.21	329.592	1.49789	0		2	23.0469	2	2	2	2	2	2	3245	2	2	2	2	1	40	1
2	30	2	4.23	4.01	7.57379	7.29	6.74	297.012	1.34982	0		2	34.2222	2	2	2	2	1	2	3580	2	2	2	2	2	39	1
2	38	1	4.39	4.32	13.0943	9.57	7.05	319.373	2.51411	0		2	27.2173	2	2	2	2	2	2	3540	2	1	2	3	1	39	1
2	33	2	5.95	4.42	8.78474	7.9	5.13	190.973	1.72571	0		2	23.3355	2	2	2	2	2	2	3570	2	2	2	2	2	38	2
2	30	2	4.44	4	11.9986	8.28	7.46	479.942	2.13308	0	5.55	2	23.9224	2	2	2	2	2	2	2790	2	2	2	3	1	39	2
2	32	2	4.62	4.42	8.60907	8.65	7.52	187.154	1.6912	0		2	22.9591	2	2	2	2	2	2	3430	2	2	2	1	1	39	2
2	27	2	4.69	3.85	11.725	9.62	7.41	669.999	2.00627	0		2	26.8386	2	2	2	2	2	2	3040	2	2	2	1	1	38	2
2	36	1	6.18	4.24	6.91145	8.99	6.37	186.796	1.30242	0		2	30.3302	2	2	2	2	2	2	3590	2	2	2	5	3	38	1
1	34	2	5.31	6	11.2642	12.93	11.62	90.1138	3.00379	3	6.3	1	32.0312	1	2	2	2	1	2	3710	1	2	2	2	2	35	1
1	28	1	4.55	4.36	9.45	10.81	7.68	219.77	1.83	2	5.8	2	30.0433	2	2	2	2	2	2	2555	1	1	2	1	1	36	2
1	36	1	5.1	4.75	12.8179	9.81	9.25	205.086	2.70599	3	4.6	2	26.2227	2	2	2	2	2	2	2885	1	1	2	3	2	36	2
1	37	1	4.4	4.2	7.00216	11.49	7.91	200.062	1.30707	2	5.4	2	26.7752	2	2	2	2	2	2	3120	1	2	2	1	1	36	2
1	33	2	5.23	4.84	13.3319	10.39	9.2	198.983	2.86784	3	5.5	2	31.2394	2	2	2	2	2	1	4015	2	2	2	4	3	40	2
1	46	1	4.87	4.04	11.1649	10.76	10.13	413.514	2.00471	4	4.8	2	26.5021	2	2	2	2	1	2	2920	1	2	2	6	3	36	1
1	40	1	4.26	3.93	5.13	8.75	11	238.6	0.9	2	5.6	2	24.136	2	1	2	2	1	2	1250	1	2	2	4	3	31	1
1	36	1	5.19	4.8	14.1829	11.4	9.48	218.198	3.02568	3		2	24.8358	2	2	2	2	2	2	2550	1	2	2	3	2	35	1
1	44	1	5.38	3.63	17.12	11.41	9.71	2633.85	2.76	1	5.9	2	26.8386	2	2	2	2	1	2	2220	1	2	2	3	2	34	1
1	35	1	5.36	4.54	12.4291	10.18	7.51	239.021	2.50791	2	5.7	2	24.1415	2	2	2	2	2	2	2590	1	2	2	3	1	36	1
1	25	2	4.63	4.46	11.3218	10.24	10.06	235.871	2.24424	2	5.4	2	28.6501	2	2	2	2	1	2	2120	1	2	2	3	2	34	1
1	36	1	5.87	5.68	40.6163	13.35	9.55	372.626	10.2534	1	6	2	38.866	1	2	1	2	2	1	5150	2	2	2	2	1	39	1
1	39	1	5.15	4.86	14.7631	12.19	9.27	217.105	3.18884	3	6	2	30.4688	2	2	1	2	2	1	4645	2	1	2	2	1	38	1
1	33	2	5.23	4.49	15.6962	12.56	7.25	317.095	3.13226	1	5.7	2	29.5525	2	2	2	2	2	2	2600	1	2	2	1	1	36	1
1	28	2	5.6	5.23	16.3557	10.24	8.43	189.083	3.80178	3	5.9	2	29.5858	2	2	1	2	2	1	4100	2	2	2	1	1	38	1
1	35	1	4.49	4.72	11.2642	11.73	10.2	184.659	2.36298	2	5.8	2	23.9334	2	2	2	2	2	2	2380	1	2	2	1	1	36	1
1	34	2	6.1	5.09	15.1749	12.06	10.93	190.88	3.43291	3	5.7	2	26.9127	2	2	2	2	2	2	2590	1	1	2	3	1	36	1
1	38	1	4.63	4.52	9.10295	9.15	9.58	178.489	1.82868	2	5.5	2	31.6443	2	2	2	2	1	2	2345	1	2	2	3	2	35	1
1	37	1	4.78	4.23	20.4204	10.67	8.67	559.464	3.83904	1	5.5	2	26.2222	2	2	2	2	1	2	2380	1	2	2	3	2	35	1
1	40	1	5.98	5.23	20.9258	13.28	10.23	241.917	4.8641	3	8	1	24.6667	1	1	2	2	1	2	1750	1	2	1	7	4	31	1
1	33	2	5.09	4.58	17.3002	10.79	6.23	320.374	3.52156	1	5.6	2	24.4646	2	2	2	1	1	2	3385	1	2	2	1	1	36	1
1	37	1	4.6	6.23	32.0864	12.87	10.7	235.065	8.88437	3	5.6	2	30.052	2	2	1	2	1	2	1980	1	1	2	8	3	34	2
1	35	1	4.6	4.81	22.1973	9.2	10.84	338.89	4.74528	1	6.3	1	24.7768	2	2	2	2	2	2	2490	1	1	2	3	2	36	1
1	30	2	4.59	4.21	12.4276	10.88	8.54	350.075	2.32535	4	5	2	28.3652	2	2	2	2	1	2	2380	1	1	2	1	1	35	1
1	31	2	5.1	5.06	16.7113	6.45	9.6	214.247	3.75819	3	5.1	2	32.9778	2	2	2	2	1	1	4100	2	2	2	2	2	39	1
1	35	1	4.83	6.72	21.1764	14.34	11.92	131.53	6.32468	3	5.8	2	30.2599	1	2	1	2	2	1	4080	2	2	2	2	2	39	1
1	32	2	4.56	4.6	25.113	8.71	3.71	456.601	5.13422	1	7.1	1	34.209	2	2	2	2	1	1	4590	2	2	2	1	1	38	1
1	25	2	4.01	4.17	37.3218	6.89	8.7	1114.08	6.91698	1	5.9	2	26.3702	2	2	2	2	1	2	2200	1	2	2	3	2	32	1
1	32	2	4.49	4.34	11.0022	10.86	7.79	261.956	2.12219	4	5.9	2	22.0317	1	2	2	2	1	2	2290	1	1	2	2	2	35	2
1	37	1	5.04	5.61	20.6998	15.96	14.16	196.206	5.16115	3	5.2	2	28.8889	2	2	2	2	2	2	2435	1	1	2	5	2	36	1
1	32	2	5.38	5.71	19.4903	12.78	11.78	176.383	4.9462	3	6.2	1	26.8386	2	2	2	2	1	2	1250	1	1	2	4	2	30	1
1	41	1	4.72	4.53	11.5061	10.6	9.4	223.42	2.31657	2	5.6	2	27.4756	2	1	2	2	1	2	2060	1	2	2	2	2	32	1

## Sheet: GDM-新
GDM分组	病案号	住院次数	病案号1	姓名	性别	年龄	高龄孕妇	住院天数	入院时间	出院时间	早孕空腹血糖	早期空腹血糖≥5.1	早-血清铁	中-血清铁	空腹血糖	空腹胰岛素	空腹胰岛素换单位	餐后1h	餐后2h	胰岛细胞指数	胰岛素抵抗指数	亚型分组	总胆固醇	甘油三酯	高密度脂蛋白胆固醇	低密度脂蛋白胆固醇	糖化血红蛋白	血糖控制不佳	产后空腹血糖	产后1h	产后2h	身高	身高m	体重	增体重	孕前体重	孕前BMI	胰岛素治疗	新生儿评分-1	新生儿评分-5	新生儿评分-10	胎儿窘迫	新生儿低血糖	新生儿窒息	新生儿黄疸	新生儿转科	出院年份	巨大儿	新生儿出生体重(克)
1	225200	1	225200	黄佳敏	女	27	1	4	2024/11/28 3:14:47	2024/12/2 15:38:15	4.57	2	139.42	32.16	4.14	113.8	16.3859	13.18	10.63	512.059	3.015	1					5.5	2				158	1.58	67	15	52	26.8386	2	10	10	10	2	2	2	2	2	2024	2	3455
1	219700	1	219700	刘慧珍	女	22	1	5	2024/10/12 10:18:48	2024/10/17 11:39:16	4.3	2	124.53	45	3.57	35.24	5.07415	9.22	8.56	1449.76	0.805099	4					5	2	4.04	7.35	6.67	160	1.6	65	20	45	25.3906	2	10	10	10	2	2	2	1	2	2024	2	3175
1	202101	2	202101	姚玫辰	女	28	1	3	2024/12/20 8:51:20	2024/12/23 12:11:48	4.35	2	230.13	48.44	3.86	112.99	16.2693	10.8	8.05	903.848	2.79108	1					5.1	2	4.51	11.08	7.1	150	1.5	60	14	46	26.6667	2	8	10	10	1	2	2	1	1	2024	2	3150
1	225200	1	225200	黄佳敏	女	27	1	4	2024/11/28 3:14:47	2024/12/2 15:38:15	4.57	2	139.42	32.16	4.14	113.8	16.3859	13.18	10.63	512.059	3.015	1					5.5	2				158	1.58	67	15	52	26.8386	2	10	10	10	2	2	2	2	2	2024	2	3455
1	61403	2	61403	李芳芳	女	33	1	5	2024/9/16 11:52:23	2024/9/21 15:16:11	4.6	2	120.48	13.37	4.29	75.25	10.8351	10.92	9.93	274.307	2.0659	4					5.7	2	4.79	7.15	5.36	160	1.6	69	12	57	26.9531	2	10	10	10	2	2	2	2	2	2024	2	3200
1	76903	2	76903	李丽英	女	35	2	4	2024/7/1 11:13:00	2024/7/5 12:55:15	4.23	2	86.08	21.28	4	105.34	15.1677	10.2	7.57	606.71	2.69649	1					5.8	2	5.48	10.87	9.89	157	1.57	72	10	62	29.2101	2	10	10	10	2	2	2	2	2	2024	2	3360
1	257003	1	257003	李艳芳	女	30	1	5	2025/8/30 4:37:52	2025/9/4 11:28:16	4.51	2	18.5	16.09	4.29	141.39	20.36	10.53	6.48	515.443	3.88197	1					5.3	2	4.38	8	6.38	158	1.58	75	17	58	30.0433	2	10	10	10	2	2	2	2	1	2025	2	2140
1	200204	1	200204	李娴	女	25	1	5	2024/4/27 15:43:58	2024/5/2 12:42:24	3.92	2	68.04	7.87	6.84	92.6	13.3333	13.87	12.91	79.8403	4.05333	3	6.02	3	2.45	3.08	6.8	1	4.63	6.91	6.46	158	1.58	74	15	59	29.6427	1	10	10	10	2	2	2	2	2	2024	2	3310
1	188004	3	188004	周梦华	女	31	1	4	2024/7/15 5:20:04	2024/7/19 11:00:44	4.01	2	362.82	111.41	3.75	110.38	15.8934	10.06	8.53	1271.48	2.64891	1					5.1	2	3.72	7.78	4.99	158	1.58	55	10	45	22.0317	2	10	10	10	2	2	2	2	2	2024	2	3350
1	208604	2	208604	陆文贤	女	29	1	6	2024/11/10 14:44:28	2024/11/16 10:44:01	4.57	2	200.76	80.35	4.89	131.87	18.9878	11.43	11.85	273.205	4.12667	1					5.4	2				160	1.6	76	14.5	61.5	29.6875	2	10	10	10	2	2	2	1	1	2024	2	3150
1	219700	1	219700	刘慧珍	女	22	1	5	2024/10/12 10:18:48	2024/10/17 11:39:16	4.3	2	124.53	45	3.57	35.24	5.07415	9.22	8.56	1449.76	0.805099	4					5	2	4.04	7.35	6.67	160	1.6	65	20	45	25.3906	2	10	10	10	2	2	2	1	2	2024	2	3175
1	105606	3	105606	玉彩婵	女	38	2	5	2024/12/24 11:45:19	2024/12/29 12:10:23	4.67	2	120.99	26.54	4.96	106.59	15.3477	12.15	12.28	210.243	3.38332	3					6	2	5.34	9.9	10.56	154	1.54	74	9	65	31.2026	2	10	10	10	2	2	2	1	1	2024	2	2500
1	218806	1	218806	朱丹丹	女	27	1	4	2024/10/5 21:32:43	2024/10/9 11:44:53	4.05	2	7.67	0.16	4.08	77.9	11.2167	12.1	10.7	386.783	2.03396	4					5.2	2				155	1.55	63	10	53	26.2227	2	10	10	10	2	2	2	2	2	2024	2	2420
1	202101	2	202101	姚玫辰	女	28	1	3	2024/12/20 8:51:20	2024/12/23 12:11:48	4.35	2	230.13	48.44	3.86	112.99	16.2693	10.8	8.05	903.848	2.79108	1					5.1	2	4.51	11.08	7.1	150	1.5	60	14	46	26.6667	2	8	10	10	1	2	2	1	1	2024	2	3150
1	228307	1	228307	李燕	女	35	2	6	2024/12/26 15:54:55	2025/1/1 12:30:29	4.47	2	95.68	24.76	4.14	168.13	24.2088	11.21	12.16	756.524	4.45442	1					4.9	2				158	1.58	72	9	63	28.8415	2	10	10	10	2	2	2	2	2	2025	2	3780
1	252109	2	252109	黄燕妮	女	35	2	3	2025/7/29 4:56:02	2025/8/1 11:52:19	4.62	2	98.12	70.17	5.46	164.8	23.7293	13.43	14.04	242.136	5.75831	3					5.4	2				160	1.6	80	7	73	31.25	1	10	10	10	2	2	2	2	2	2025	2	3250
1	70503	2	70503	黄秋伶	女	32	1	2	2025/4/22 3:05:10	2025/4/24 10:10:32	4.38	2	130.14	36.73	4.88	83.11	11.9669	9.57	8.61	173.433	2.59548	2					5.9	2	4.3	10.77	7.76	158	1.58	60.3	9	51.3	24.1548	2	10	10	10	2	2	2	2	2	2025	2	3000
1	244310	1	244310	马菲菲	女	28	1	6	2025/5/19 11:19:08	2025/5/25 14:39:01	4.6	2	67.23	24.96	5.08	137	19.7264	10.08	7.32	249.702	4.45379	1					6.1	1	4.96	8.23	6.29	158	1.58	76	18	58	30.4438	2	10	10	10	1	2	2	2	2	2025	2	3080
1	217610	1	217610	吴金其	女	30	1	2	2024/9/22 3:58:08	2024/9/24 10:39:39	4.36	2	49.27	7.76	4.04	85.96	12.3772	8.96	9.53	458.417	2.2224	4					5.4	2	4.83	10.02	6.69	158	1.58	60	12.5	47.5	24.0346	2	10	10	10	2	2	2	2	2	2024	2	2860
1	230312	1	230312	潘青	女	30	1	5	2025/1/14 16:24:59	2025/1/19 11:04:48	4.22	2	30.34	6.85	3.91	60.66	8.73434	10.05	7.44	426.065	1.51783	4					5	2	4.37	9.89	4.67	160	1.6	60.8	7.6	53.2	23.75	2	10	10	10	2	2	2	2	2	2025	2	3720
1	61403	2	61403	李芳芳	女	33	1	5	2024/9/16 11:52:23	2024/9/21 15:16:11	4.6	2	120.48	13.37	4.29	75.25	10.8351	10.92	9.93	274.307	2.0659	4					5.7	2	4.79	7.15	5.36	160	1.6	69	12	57	26.9531	2	10	10	10	2	2	2	2	2	2024	2	3200
1	76903	2	76903	李丽英	女	35	2	4	2024/7/1 11:13:00	2024/7/5 12:55:15	4.23	2	86.08	21.28	4	105.34	15.1677	10.2	7.57	606.71	2.69649	1					5.8	2	5.48	10.87	9.89	157	1.57	72	10	62	29.2101	2	10	10	10	2	2	2	2	2	2024	2	3360
1	245412	1	245412	王娥仙	女	29	1	6	2025/6/2 14:43:37	2025/6/8 12:07:51	4.03	2	119.07	30.43	4.26	108.58	15.6343	12.05	10.63	411.428	2.96009	1					5.6	2				150	1.5	67.5	16	51.5	30	2	10	10	10	2	2	2	2	2	2025	2	3340
1	188612	2	188612	邓少芬	女	28	1	3	2024/3/14 9:07:57	2024/3/17 17:00:33	4.24	2	141.78	34.13	5.06	102.92	14.8193	10.64	9.64	189.991	3.33269	3					5.2	2	4.76	9.63	7.46	157	1.57	59	10	49	23.9361	2	10	10	10	2	2	2	1	1	2024	2	3240
1	19412	2	19412	苏燕艳	女	36	2	8	2024/1/14 2:45:39	2024/1/22 13:11:18	4.24	2	23.13	9.3	4.1	76.39	10.9993	7.85	8.69	366.643	2.00431	4					5.8	2	4.95	10.16	5.38	150	1.5	63.3	16.5	46.8	28.1333	2	7	9	10	1	2	1	1	1	2024	2	3470
1	212213	1	212213	黄励枭	女	33	1	7	2024/8/5 9:04:22	2024/8/12 12:01:53	4.22	2	178.36	54.61	3.55	79.9	11.5047	11.03	9.67	4601.87	1.81518	4					5.6	2				167	1.67	67.5	19.5	48	24.2031	2	10	10	10	2	2	2	2	1	2024	2	3080
1	257003	1	257003	李艳芳	女	30	1	5	2025/8/30 4:37:52	2025/9/4 11:28:16	4.51	2	18.5	16.09	4.29	141.39	20.36	10.53	6.48	515.443	3.88197	1					5.3	2	4.38	8	6.38	158	1.58	75	17	58	30.0433	2	10	10	10	2	2	2	2	1	2025	2	2140
1	226613	1	226613	张韦玲	女	28	1	3	2024/12/11 3:10:17	2024/12/14 12:46:39	4.24	2	61.9	8.34	3.88	92.89	13.3751	9.71	8.72	703.952	2.30646	4					5.3	2				155	1.55	70	8.5	61.5	29.1363	2	10	10	10	1	2	2	2	2	2024	2	2680
1	237913	1	237913	黄雪芬	女	37	2	4	2025/3/24 1:10:59	2025/3/28 12:40:52	4.44	2	120.77	37.1	3.96	68.92	9.92369	11.23	10.05	431.465	1.74657	4					5	2	4.99	12	7.52	160	1.6	57	11	46	22.2656	2	10	10	10	2	2	2	2	1	2025	2	3430
1	214914	1	214914	黎芳玲	女	27	1	4	2024/8/26 17:45:14	2024/8/30 9:25:47	4.47	2	67.91	14.23	4.29	80.49	11.5896	9.13	8.66	293.408	2.20976	4					6.2	1	4.61	9.39	8.06	166	1.66	85	15	70	30.8463	2	10	10	10	1	1	2	2	2	2024	1	4785
1	234715	2	234715	苏秋凤	女	36	2	6	2025/4/7 10:07:44	2025/4/13 10:51:01	4.55	2	40.22	10.34	4.92	115.62	16.6479	9.33	8.89	234.478	3.64035	3					5.3	2	4.89	7.73	5.79	145	1.45	66	18	48	31.3912	2	10	10	10	2	2	2	2	2	2025	2	3670
1	200204	1	200204	李娴	女	25	1	5	2024/4/27 15:43:58	2024/5/2 12:42:24	3.92	2	68.04	7.87	6.84	92.6	13.3333	13.87	12.91	79.8403	4.05333	3	6.02	3	2.45	3.08	6.8	1	4.63	6.91	6.46	158	1.58	74	15	59	29.6427	1	10	10	10	2	2	2	2	2	2024	2	3310
1	199816	1	199816	陈映霞	女	29	1	7	2024/4/24 14:21:12	2024/5/1 17:00:00	4.36	2	45.75	15.35	4.56	110.02	15.8416	11.81	9.14	298.898	3.21057	1					6.1	1	4.57	10.77	9.69	155	1.55	91.5	20	71.5	38.0853	1	10	10	10	2	2	2	2	2	2024	2	3590
1	223317	1	223317	莫荔	女	38	2	4	2024/11/11 17:56:30	2024/11/15 11:41:31	4.73	2	63.99	26.24	5.24	178.01	25.6314	12.08	5.86	294.614	5.96927	1					5.5	2				160	1.6	81.3	9.3	72	31.7578	2	10	10	10	2	2	2	1	1	2024	2	2280
1	224517	2	224517	裴笑笑	女	29	1	6	2025/5/26 3:02:20	2025/6/1 13:46:40	4.43	2	97.89	13.25	5.19	159.75	23.0022	7.53	6.93	272.215	5.30583	1					5.9	2				160	1.6	75	20	55	29.2969	2	10	10	10	2	2	2	2	2	2025	2	3340
1	154919	2	154919	施少丽	女	40	2	3	2024/8/5 16:20:31	2024/8/8 11:53:19	4.25	2	63.5	16.98	3.67	64.3	9.25846	10.98	9.64	1089.23	1.51016	4					4.8	2	4.27	13.42	9.93	157	1.57	59	10	49	23.9361	2	10	10	10	2	2	2	1	1	2024	2	3460
1	188004	3	188004	周梦华	女	31	1	4	2024/7/15 5:20:04	2024/7/19 11:00:44	4.01	2	362.82	111.41	3.75	110.38	15.8934	10.06	8.53	1271.48	2.64891	1					5.1	2	3.72	7.78	4.99	158	1.58	55	10	45	22.0317	2	10	10	10	2	2	2	2	2	2024	2	3350
1	115720	4	115720	谭肖娟	女	37	2	3	2025/6/9 4:30:29	2025/6/12 15:25:28	5.07	2	123.61	36.09	4.62	110.71	15.941	10.26	9.2	284.66	3.27321	1	5.27	2.15	1.84	3.06	5.7	2				155	1.55	69	7	62	28.7201	2	10	10	10	2	2	2	2	2	2025	2	2955
1	226320	1	226320	张玉勤	女	29	1	4	2024/12/9 7:13:06	2024/12/13 11:07:04	4.43	2	87.65	31.12	3.7	32.35	4.65803	8.26	9.27	465.803	0.765987	4					5.1	2				163	1.63	53.1	10	43.1	19.9857	2	10	10	10	2	2	2	2	2	2024	2	2820
1	187120	2	187120	韦郭香	女	32	1	4	2025/1/13 16:24:28	2025/1/17 10:43:59	4.27	2	96.32	8.03	4.42	98.99	14.2534	9.29	10.01	309.857	2.80001	1					5.7	2	4.67	8.77	7.54	157	1.57	82.5	16	66.5	33.4699	2	10	10	10	2	2	2	2	1	2025	2	3420
1	228720	1	228720	蓝艳玲	女	41	2	3	2024/12/31 0:20:07	2025/1/3 12:17:52	5.49	1	87.89	45	5.42	106.02	15.2657	11.52	9.17	159.017	3.67733	3					5.3	2				155	1.55	70	6	64	29.1363	2	10	10	10	2	2	2	1	1	2025	2	3345
1	231121	1	231121	欧青妹	女	36	2	5	2025/1/21 15:11:33	2025/1/26 10:16:37	5.05	2	62.83	21.9	5.86	192.6	27.7322	14.68	14.86	235.018	7.22269	3					6	2				148	1.48	60.6	11.6	49	27.6662	2	10	10	10	2	2	2	2	2	2025	2	3140
1	31221	2	31221	庞婷婷	女	43	2	5	2025/7/8 17:20:52	2025/7/13 11:28:37	4.89	2	13.29	7.73	4.33	82.52	11.8819	11.04	8.03	286.312	2.28661	4	5.3	2.4	1.69	3.01	5.8	2				156	1.56	56.5	6	50.5	23.2166	2	10	10	10	2	2	2	2	2	2025	2	3690
1	189421	1	189421	杨紫琦	女	30	1	5	2024/1/18 9:37:19	2024/1/23 12:56:21	4.84	2	91.29	20.45	4.57	101.39	14.599	10.61	7.21	272.878	2.96522	1					5.4	2	5.01	8.98	6.21	163	1.63	68	17.5	50.5	25.5937	2	10	10	10	1	2	2	2	2	2024	2	2930
1	219822	1	219822	徐瑶	女	32	1	7	2024/10/13 14:11:10	2024/10/20 11:51:14	4.67	2	41.02	27.42	3.95	78.72	11.3348	9.83	8.51	503.768	1.98988	4					6.1	1	4.61	9.48	7.34	154	1.54	70	9	61	29.5159	2	10	10	10	1	2	2	2	2	2024	2	3425
1	210424	3	210424	刘玉婷	女	26	1	6	2024/12/7 12:13:58	2024/12/13 11:28:29	4.95	2	201.29	99.65	5.01	204.08	29.3852	11.59	8.5	389.208	6.5431	1					4.9	2				158	1.58	74	14.5	59.5	29.6427	2	10	10	10	2	2	2	2	2	2024	2	3340
1	221324	1	221324	黄慧梅	女	32	1	3	2024/10/25 3:32:10	2024/10/28 15:47:21	5.39	1	115.41	30.24	4.65	211.39	30.4377	11.39	9.82	529.352	6.29046	1					6.3	1	5.53	8.34	9.36	158	1.58	68	0	68	27.2392	2	10	10	10	2	2	2	1	2	2024	2	2935
1	62824	3	62824	陈秋娥	女	30	1	6	2025/1/6 14:15:05	2025/1/12 12:19:57	4.52	2	15.2	10.13	5.36	334.17	48.1166	13.31	12.67	517.383	11.4625	1					6.3	1				155	1.55	68	14	54	28.3039	2	10	10	10	2	2	2	1	2	2025	1	4220
1	246424	2	246424	韦龙娴	女	35	2	7	2025/6/27 19:14:43	2025/7/4 12:46:54	4.75	2	1.82	5.45	4.93	123.81	17.8272	11.1	9.95	249.332	3.90614	1					5.6	2				150	1.5	64.5	7	57.5	28.6667	2	10	10	10	2	2	2	2	2	2025	2	2400
1	208604	2	208604	陆文贤	女	29	1	6	2024/11/10 14:44:28	2024/11/16 10:44:01	4.57	2	200.76	80.35	4.89	131.87	18.9878	11.43	11.85	273.205	4.12667	1					5.4	2				160	1.6	76	14.5	61.5	29.6875	2	10	10	10	2	2	2	1	1	2024	2	3150
1	187424	2	187424	苏梦如	女	32	1	3	2025/2/18 6:29:17	2025/2/21 16:04:52	5.19	1	99.38	45.86	4.88	108.05	15.558	10.98	9.03	225.478	3.37435	3					5.9	2				160	1.6	80	8	72	31.25	2	10	10	10	1	2	2	1	1	2025	2	3290
1	210325	1	210325	覃俏燕	女	34	1	3	2024/7/21 5:14:50	2024/7/24 17:00:00	4.38	2	37.94	21.76	3.59	48	6.91145	10.04	5.13	1535.88	1.10276	4					5.2	2				156	1.56	55	10	45	22.6003	2	10	10	10	2	2	2	2	2	2024	2	2740
1	215625	1	215625	孙姣姣	女	30	1	5	2024/9/2 13:37:16	2024/9/7 11:50:03	4.68	2	99.68	18.7	4.36	103.99	14.9734	11.09	7.21	348.218	2.9015	1					5.4	2	4.14	10.72	8.35	162	1.62	72	15	57	27.4348	2	10	10	10	2	2	2	2	2	2024	1	4060
1	260026	1	260026	覃佳	女	31	1	5	2025/9/25 7:15:42	2025/9/30 14:11:50	4.6	2	76.51	10.02	4.86	116.58	16.7862	11.62	11.04	246.856	3.62581	1	5.37	3.14	1.42	3.12	5.8	2				156	1.56	68	12	56	27.9421	2	10	10	10	2	2	2	1	1	2025	2	3280
1	221326	1	221326	杨海建	女	37	2	5	2024/10/25 6:43:56	2024/10/30 11:09:02	4.29	2	39.86	10.35	4.55	147.71	21.2685	10.28	8.89	405.115	4.30097	1					5.8	2				150	1.5	85	4	81	37.7778	2	10	10	10	2	1	2	2	2	2024	2	3990
1	231826	3	231826	陆洁连	女	32	1	4	2025/3/25 4:12:09	2025/3/29 12:53:14	3.95	2	34.12	8.87	4.32	140.91	20.2894	10.66	9.68	494.864	3.89557	1					5.4	2				148	1.48	70	12	58	31.9576	2	10	10	10	2	2	2	2	2	2025	2	2850
1	229026	1	229026	黄静萍	女	33	1	4	2025/1/3 5:18:34	2025/1/7 11:52:40	4.1	2	4.99	6.65	4.07	102.53	14.7631	9.69	9.1	518.005	2.67049	1					5.4	2	4.49	9.3	6.75	153	1.53	62.5	15	47.5	26.6991	2	10	10	10	2	2	2	2	2	2025	2	2920
1	224506	2	224506	黎德珍	女	30	1	8	2025/5/15 15:45:02	2025/5/23 11:10:41	4.94	2	37.92	9.61	4.47	73.23	10.5443	10.64	9.36	217.408	2.0948	2					5.8	2				155	1.55	61.5	16	45.5	25.5983	2	10	10	10	2	2	2	2	2	2025	2	3280
1	105606	3	105606	玉彩婵	女	38	2	5	2024/12/24 11:45:19	2024/12/29 12:10:23	4.67	2	120.99	26.54	4.96	106.59	15.3477	12.15	12.28	210.243	3.38332	3					6	2	5.34	9.9	10.56	154	1.54	74	9	65	31.2026	2	10	10	10	2	2	2	1	1	2024	2	2500
1	218806	1	218806	朱丹丹	女	27	1	4	2024/10/5 21:32:43	2024/10/9 11:44:53	4.05	2	7.67	0.16	4.08	77.9	11.2167	12.1	10.7	386.783	2.03396	4					5.2	2				155	1.55	63	10	53	26.2227	2	10	10	10	2	2	2	2	2	2024	2	2420
1	30128	2	30128	莫升晓	女	35	2	3	2025/9/17 2:38:43	2025/9/20 11:35:09	4.48	2	54.25	11.9	4.33	112.36	16.1785	9.55	10.7	389.844	3.11347	1					4.9	2				162	1.62	67	8	59	25.5296	2	10	10	10	2	2	2	1	2	2025	2	3765
1	237328	2	237328	何丹	女	38	2	3	2025/9/21 0:39:08	2025/9/24 13:29:18	4.12	2	71.86	20.49	4.42	141.46	20.3686	10.54	7.38	442.796	4.0013	1	4.54	4.86	1.37	2.29	5.4	2	4.93	7.48	4.66	169	1.69	78	8	70	27.31	2	10	10	10	2	2	2	2	2	2025	2	3280
1	229028	1	229028	石洁清	女	30	1	7	2025/1/3 6:30:33	2025/1/10 17:00:00	4.34	2	49.36	5.23	3.83	105.49	15.1893	10.19	8.92	920.566	2.58556	4					5.3	2	4.61	7.67	5.69	159.5	1.595	68	8	60	26.7293	2	10	10	10	2	2	2	2	2	2025	2	3280
1	235329	1	235329	杨丽娜	女	35	2	3	2025/3/3 6:54:58	2025/3/6 12:35:33	4.45	2	122.32	29.46	4.9	457.74	65.9093	10.72	8.71	941.561	14.3536	1					5.5	2				168	1.68	80	8	72	28.3447	2	10	10	10	1	2	2	2	2	2025	2	2780
1	258930	1	258930	农棉任	女	34	1	3	2025/9/16 5:15:28	2025/9/19 15:55:22	4.41	2	10.88	12.98	3.68	62.39	8.98344	9.84	9.38	998.16	1.46929	4	6.19	2.46	1.88	3.85	5.3	2				155	1.55	60	10	50	24.974	2	10	10	10	2	2	2	1	1	2025	2	3145
1	189730	2	189730	陈晓梦	女	34	1	4	2025/7/9 21:13:14	2025/7/13 16:52:08	4.99	2	41.12	9.52	5.42	126.51	18.216	10.92	7.67	189.75	4.38803	3	7.15	3.32	2.13	4.36	4.8	2	5	11.5	7.22	151	1.51	81	20	61	35.5248	2	10	10	10	2	2	2	2	2	2025	2	2980
1	210931	1	210931	龙沈秋	女	32	1	5	2024/7/24 21:25:16	2024/7/29 13:02:30	4.55	2	90.02	19.46	4.68	122	17.5666	10.4	7.25	297.739	3.65385	1	5.88	2.93	1.88	3.5	5.9	2				156	1.56	73	11	62	29.9967	2	10	10	10	1	2	2	2	2	2024	2	3840
1	175731	4	175731	韦春晓	女	34	1	3	2024/9/5 7:02:41	2024/9/8 11:08:13	4.53	2	69.47	10.01	4.48	105.19	15.1461	10.78	9.77	309.105	3.01577	1					5.8	2	4.6	7.3	3.6	158	1.58	58	1	57	23.2335	2	10	10	10	2	2	2	2	1	2024	2	2695
1	186331	3	186331	唐巧	女	24	1	3	2025/8/14 6:37:44	2025/8/17 10:59:20	4.81	2	28.54	20.78	4.47	104.56	15.0554	7.47	8.86	310.421	2.99101	1					5.4	2	5.1	12.25	8.07	160	1.6	65	11	54	25.3906	2	10	10	10	2	2	2	2	2	2025	2	3040
1	221232	1	221232	李培华	女	29	1	5	2024/10/24 11:14:10	2024/10/29 11:57:43	4.2	2	26.14	13.6	3.73	55	7.91937	10.05	10.36	688.641	1.31285	4					5	2				157	1.57	60	10	50	24.3418	2	10	10	10	1	2	2	2	1	2024	2	3020
1	214032	2	214032	陆燕红	女	34	1	6	2024/11/5 15:39:25	2024/11/11 12:08:04	4.65	2	20.83	16.72	5.64	265.53	38.2333	11.03	9.98	357.32	9.5838	1					6	2				148	1.48	69.6	9	60.6	31.775	2	10	10	10	2	2	2	2	2	2024	2	3150
1	213434	1	213434	胡雅萍	女	30	1	6	2024/8/13 23:23:07	2024/8/19 12:06:40	4.45	2	201.64	76.19	3.73	57.3	8.25054	8.87	8.59	717.438	1.36776	4	5.56	1.95	2.35	2.92	5.3	2	4.65	9.59	7.98	162	1.62	73.3	12	61.3	27.9302	2	10	10	10	2	2	2	2	2	2024	2	2990
1	219434	1	219434	施美连	女	31	1	3	2024/10/10 4:07:55	2024/10/13 12:23:47	4.39	2	88.08	67.4	3.73	33.37	4.8049	11.43	11.59	417.817	0.796545	4					5.3	2				163	1.63	57	8	49	21.4536	2	10	10	10	2	2	2	2	2	2024	2	2840
1	257907	1	257907	李云颖	女	27	1	5	2025/9/8 10:15:45	2025/9/13 16:20:26	4.48	2	92.71	30.53	4.12	51.97	7.48308	10.64	7.47	241.39	1.37024	2					5.6	2	4.91	8.18	5.79	157	1.57	56	6	50	22.719	2	10	10	10	1	2	2	2	1	2025	2	3240
1	131037	2	131037	陶翠芸	女	27	1	4	2024/7/31 11:30:00	2024/8/4 11:20:40	6.19	1	33.6	8.89	5.22	107	15.4068	10.23	9.67	179.148	3.57437	3	5.93	2.32	1.88	3.68	5.7	2	4.06	8.12	6.32	156	1.56	67	15	52	27.5312	2	10	10	10	2	2	2	2	2	2024	2	3395
1	236037	2	236037	吴春旭	女	28	1	10	2025/5/12 16:54:34	2025/5/22 11:58:49	4.84	2	344.48	95.19	5.03	105.86	15.2426	9.43	9.94	199.25	3.40757	3	5.09	1.96	1.62	3.14	4.6	2				157	1.57	71	12.5	58.5	28.8044	2	10	10	10	2	2	2	2	2	2025	2	3175
1	228307	1	228307	李燕	女	35	2	6	2024/12/26 15:54:55	2025/1/1 12:30:29	4.47	2	95.68	24.76	4.14	168.13	24.2088	11.21	12.16	756.524	4.45442	1					4.9	2				158	1.58	72	9	63	28.8415	2	10	10	10	2	2	2	2	2	2025	2	3780
1	57939	3	57939	钟秀芬	女	31	1	8	2025/4/3 10:14:50	2025/4/11 15:44:56	4.65	2	42.91	14.08	4.56	97.04	13.9726	10.46	8.89	263.635	2.83179	1					5.4	2	4.75	8.82	5.55	151	1.51	60.1	8.5	51.6	26.3585	2	10	10	10	1	2	2	2	1	2025	2	3600
1	252109	2	252109	黄燕妮	女	35	2	3	2025/7/29 4:56:02	2025/8/1 11:52:19	4.62	2	98.12	70.17	5.46	164.8	23.7293	13.43	14.04	242.136	5.75831	3					5.4	2				160	1.6	80	7	73	31.25	1	10	10	10	2	2	2	2	2	2025	2	3250
1	131940	2	131940	王兰珠	女	37	2	3	2024/12/6 6:21:45	2024/12/9 11:24:54	4.62	2	121.64	29.88	4.47	101.93	14.6767	10.1	6.99	302.613	2.91578	1					5.5	2	5.19	8.27	6.83	155	1.55	69	15	54	28.7201	2	10	10	10	2	2	2	2	1	2024	2	2670
1	200810	2	200810	冉春林	女	28	1	3	2025/5/7 2:32:15	2025/5/10 12:19:19	4.72	2	33.37	10.63	4.95	60.45	8.7041	10.47	10.15	120.057	1.9149	2					6	2				156	1.56	71	10	61	29.1749	2	10	10	10	2	2	2	2	2	2025	2	2995
1	214241	1	214241	黄珍珍	女	35	2	5	2024/8/20 20:49:22	2024/8/25 12:55:21	5.03	2	74.93	12.49	4.53	166.02	23.905	10.1	9.93	464.174	4.81287	1	5.28	2.04	1.66	3.22	6	2				152	1.52	74	7.5	66.5	32.0291	2	10	10	10	2	1	2	2	1	2024	1	4080
1	236141	1	236141	班莉萍	女	27	1	4	2025/3/9 10:41:15	2025/3/13 11:15:32	4.91	2	124.04	7.62	5.41	104.39	15.031	7.51	6.71	157.392	3.61411	3					5.4	2				162	1.62	71	17.5	53.5	27.0538	2	10	10	10	2	2	2	2	2	2025	2	3000
1	197541	2	197541	周小清	女	37	2	7	2025/4/16 21:12:13	2025/4/23 11:13:15	4.3	2	58.88	12.14	3.97	107.01	15.4082	8.9	9.18	655.668	2.71869	1					5.5	2				150	1.5	66.5	13	53.5	29.5556	2	10	10	10	2	2	2	2	2	2025	2	3080
1	244310	1	244310	马菲菲	女	28	1	6	2025/5/19 11:19:08	2025/5/25 14:39:01	4.6	2	67.23	24.96	5.08	137	19.7264	10.08	7.32	249.702	4.45379	1					6.1	1	4.96	8.23	6.29	158	1.58	76	18	58	30.4438	2	10	10	10	1	2	2	2	2	2025	2	3080
1	25642	2	25642	麻桂桃	女	31	1	6	2025/8/28 19:34:01	2025/9/3 11:57:15	4.87	2	68.52	26.9	4.35	98.25	14.1469	10.6	8.93	332.867	2.73506	1	5.14	2.33	1.64	2.75	5.4	2				158	1.58	80.3	15	65.3	32.1663	2	10	10	10	1	2	2	2	2	2025	1	4295
1	217610	1	217610	吴金其	女	30	1	2	2024/9/22 3:58:08	2024/9/24 10:39:39	4.36	2	49.27	7.76	4.04	85.96	12.3772	8.96	9.53	458.417	2.2224	4					5.4	2	4.83	10.02	6.69	158	1.58	60	12.5	47.5	24.0346	2	10	10	10	2	2	2	2	2	2024	2	2860
1	230312	1	230312	潘青	女	30	1	5	2025/1/14 16:24:59	2025/1/19 11:04:48	4.22	2	30.34	6.85	3.91	60.66	8.73434	10.05	7.44	426.065	1.51783	4					5	2	4.37	9.89	4.67	160	1.6	60.8	7.6	53.2	23.75	2	10	10	10	2	2	2	2	2	2025	2	3720
1	227444	1	227444	韦虹	女	28	1	8	2024/12/18 17:13:22	2024/12/26 12:03:19	5.13	1	53.72	17.79	4.93	107.78	15.5191	10.66	8.61	217.05	3.4004	3					5.9	2	5.04	8.39	5.1	155	1.55	69.4	6.4	63	28.8866	2	10	10	10	2	2	2	2	2	2024	2	3810
1	259944	1	259944	莫雪春	女	33	1	6	2025/9/24 11:46:54	2025/9/30 14:04:43	4.3	2	30.29	6.83	3.67	33.37	4.8049	11.01	9.51	565.282	0.783732	4	6.88	2.07	2.3	4.38	4.9	2				156	1.56	59	7	52	24.2439	2	10	10	10	2	2	2	2	2	2025	2	3320
1	63046	2	63046	黄林燕	女	30	1	3	2024/8/22 3:12:30	2024/8/25 14:39:50	5.05	2	114.18	18.8	4.59	119	17.1346	10.85	7.95	314.397	3.49546	1					5.9	2	4.87	9.79	5.6	160	1.6	73.8	12	61.8	28.8281	2	10	10	10	2	2	2	2	2	2024	2	2725
1	255846	1	255846	黄春叶	女	25	1	3	2025/8/21 1:05:59	2025/8/24 12:25:13	4.23	2	7.14	4.09	4.77	95.79	13.7927	11.62	8.93	217.207	2.92404	3	6.44	1.8	3.09	2.95	4.9	2				160	1.6	67	10	57	26.1719	2	10	10	10	2	2	2	2	2	2025	2	3010
1	234012	2	234012	莫月梅	女	26	1	4	2025/4/13 21:07:06	2025/4/17 11:39:48	4.88	2	53.12	30.58	4.78	59.92	8.62779	10.38	6.7	134.809	1.83293	2					6.1	1	5.99	12.46	9.43	156	1.56	56	9	47	23.0112	2	10	10	10	2	2	2	2	2	2025	2	2930
1	209248	1	209248	杨美凤	女	31	1	3	2024/7/13 6:33:52	2024/7/16 10:57:50	4.4	2	103.53	12.74	4.81	198	28.5097	8.53	8.68	435.263	6.09474	1					6.4	1				155	1.55	60	15	45	24.974	2	10	10	10	2	2	2	2	2	2024	2	2620
1	258949	1	258949	张福霞	女	33	1	5	2025/9/16 10:03:21	2025/9/21 12:38:10	4.23	2	14.06	20.15	4.3	81.39	11.7192	10.35	7.94	292.981	2.23967	4					5.5	2				155	1.55	61	10	51	25.3902	2	10	10	10	2	2	2	2	2	2025	2	3410
1	5312	3	5312	莫金兰	女	38	2	2	2025/6/26 2:52:19	2025/6/28 12:36:17	4.18	2	45.89	25.66	4.27	56.78	8.17567	10.49	8.43	212.355	1.55156	2					5.5	2				160	1.6	79	12	67	30.8594	2	10	10	10	2	2	2	2	2	2025	2	3250
1	73750	2	73750	周秀银	女	34	1	4	2025/8/4 23:51:55	2025/8/8 11:34:49	4.72	2	2.24	6.06	4.05	56.37	8.11663	10.58	8.83	295.15	1.46099	4	5.79	2.02	1.88	3.49	5.7	2				151	1.51	62	10	52	27.1918	2	10	10	10	2	2	2	2	2	2025	2	2550
1	245412	1	245412	王娥仙	女	29	1	6	2025/6/2 14:43:37	2025/6/8 12:07:51	4.03	2	119.07	30.43	4.26	108.58	15.6343	12.05	10.63	411.428	2.96009	1					5.6	2				150	1.5	67.5	16	51.5	30	2	10	10	10	2	2	2	2	2	2025	2	3340
1	188612	2	188612	邓少芬	女	28	1	3	2024/3/14 9:07:57	2024/3/17 17:00:33	4.24	2	141.78	34.13	5.06	102.92	14.8193	10.64	9.64	189.991	3.33269	3					5.2	2	4.76	9.63	7.46	157	1.57	59	10	49	23.9361	2	10	10	10	2	2	2	1	1	2024	2	3240
1	168551	4	168551	沈莉珍	女	31	1	5	2024/11/11 15:06:48	2024/11/16 11:36:22	5.21	1	88.7	14.01	4.34	157.66	22.7012	10.82	9.12	540.505	4.37881	1					6.1	1				159	1.59	71	15	56	28.0843	2	10	10	10	2	2	2	2	1	2024	2	3050
1	256152	1	256152	蓝玉洁	女	32	1	4	2025/8/23 11:30:15	2025/8/27 12:48:16	4.74	2	152.53	25.67	3.85	98.32	14.1569	8.61	9.82	808.968	2.42241	4	5.87	2.06	1.77	3.37	6.1	1	4.41	13.84	8.26	159	1.59	75.5	17	58.5	29.8643	2	10	10	10	2	2	2	2	2	2025	2	3660
1	19412	2	19412	苏燕艳	女	36	2	8	2024/1/14 2:45:39	2024/1/22 13:11:18	4.24	2	23.13	9.3	4.1	45.96	4.76	7.85	8.69	158.67	0.867	2					5.8	2	4.95	10.16	5.38	150	1.5	63.3	16.5	46.8	28.1333	2	7	9	10	1	2	1	1	1	2024	2	3470
1	242953	1	242953	黄少玲	女	27	1	7	2025/5/7 16:02:02	2025/5/14 16:14:42	4.96	2	98.26	13.96	5.39	123.57	17.7927	10.32	10.56	188.282	4.26233	3	8.09	4.4	1.99	4.93	6.1	1				161	1.61	74	19	55	28.5483	2	10	10	10	1	2	2	2	2	2025	2	3400
1	243353	1	243353	班彩霞	女	30	1	5	2025/5/11 12:05:49	2025/5/16 10:56:47	4.01	2	152.52	27.48	4.39	105.25	15.1548	10.22	6.63	340.557	2.95687	1	6.46	2.78	1.66	4.35	6	2	4.76	9.14	8.39	153	1.53	72	10	62	30.7574	2	10	10	10	1	2	2	2	2	2025	2	2990
1	21954	2	21954	李红宜	女	42	2	6	2025/4/24 16:03:16	2025/4/30 12:18:58	4.8	2	3.65	1.44	5.05	102.05	14.694	10.27	6.21	189.6	3.29799	3					5.5	2				160	1.6	90.5	14	76.5	35.3516	2	10	10	10	2	2	2	2	2	2025	2	3640
1	222554	1	222554	余俊华	女	37	2	3	2024/11/5 6:23:20	2024/11/8 12:43:50	4.8	2	16.08	10.99	4.15	58.44	8.41469	11	9	258.913	1.55204	4					5.3	2	4.7	8.42	4.87	161	1.61	64.8	9	55.8	24.999	2	10	10	10	2	2	2	2	2	2024	2	3060
1	222654	1	222654	梁小燕	女	30	1	4	2024/11/5 16:12:44	2024/11/9 12:04:11	4.48	2	29.86	21	3.89	116.17	16.7271	10.7	6.89	857.802	2.89194	1					5.4	2				165	1.65	68	10	58	24.977	2	10	10	10	2	2	2	2	2	2024	2	2990
1	222754	1	222754	雷玲丽	女	33	1	6	2024/11/6 14:46:27	2024/11/12 13:19:18	5.01	2	13.96	35.87	5.33	152.56	21.9669	11.04	8.26	240.075	5.20371	3					5.9	2				153	1.53	77.5	14.5	63	33.1069	2	10	10	10	2	2	2	2	2	2024	2	3880
1	224957	1	224957	韦秋潋	女	36	2	6	2024/11/26 10:35:59	2024/12/2 12:35:11	4.91	2	238.29	149.56	5.5	131.55	18.9417	14.71	11.48	189.417	4.63019	3					5.5	2				155	1.55	78	8.5	69.5	32.4662	2	10	10	10	2	2	2	2	2	2024	1	4080
1	245257	1	245257	江洁	女	27	1	4	2025/5/27 8:55:39	2025/5/31 13:29:33	4.13	2	183.81	35.66	3.93	86.1	12.3974	10.24	8.59	576.624	2.16541	4	4.55	3.41	1.44	2.55	4.5	2	4.27	10.86	5.53	159	1.59	71.5	12	59.5	28.2821	2	10	10	10	2	2	2	2	2	2025	2	3285
1	212213	1	212213	黄励枭	女	33	1	7	2024/8/5 9:04:22	2024/8/12 12:01:53	4.22	2	178.36	54.61	3.55	79.9	11.5047	11.03	9.67	4601.87	1.81518	4					5.6	2				167	1.67	67.5	19.5	48	24.2031	2	10	10	10	2	2	2	2	1	2024	2	3080
1	247057	1	247057	蓝婉培	女	30	1	7	2025/6/12 0:31:10	2025/6/19 12:30:57	4.37	2	102.06	15.09	4.25	80.96	11.6573	10.51	9.02	310.862	2.20194	4	6.53	2.03	1.98	4.24	5.2	2	4.71	8.82	6.2	165	1.65	75	15	60	27.5482	2	10	10	10	2	2	2	2	2	2025	2	3785
1	25558	3	25558	刘璐	女	37	2	2	2024/12/17 16:18:21	2024/12/19 11:10:49	4.65	2	22.04	26.57	3.95	40.32	5.80562	11.58	10.69	258.027	1.01921	4					5	2	4.49	14	9.59	158	1.58	55	9	46	22.0317	2	10	10	10	2	2	2	2	2	2024	2	3100
1	156458	2	156458	覃燕丽	女	39	2	3	2025/4/1 9:01:58	2025/4/4 12:31:12	4.99	2	63.79	6.21	4.65	93.5	13.4629	10.48	8.5	234.138	2.78234	3					5.6	2				150	1.5	65	15	50	28.8889	2	10	10	10	2	2	2	2	2	2025	2	2950
1	237559	1	237559	潘美云	女	28	1	6	2025/3/20 11:01:50	2025/3/26 12:23:39	4.39	2	33.23	33.51	4.19	77.74	11.1937	10.8	10.44	324.454	2.08451	4					5.5	2	4.2	13.23	14.5	156	1.56	73.1	14	59.1	30.0378	2	10	10	10	2	2	2	2	2	2025	2	3580
1	42060	2	42060	钟春	女	30	1	3	2025/4/23 16:13:42	2025/4/26 11:18:37	4.21	2	156.85	26.95	4.24	73.44	10.5745	10.87	8.6	285.798	1.99271	4					5.1	2	4.67	7.73	7.44	160	1.6	71	10	61	27.7344	2	10	10	10	2	2	2	2	2	2025	2	3870
1	214660	2	214660	周婷娜	女	35	2	6	2024/11/5 14:55:59	2024/11/11 11:53:42	4.97	2	116.33	13.82	4.43	99.22	14.2865	11.09	7.54	307.237	2.81286	1					7	1				153	1.53	69.6	17	52.6	29.7322	2	10	10	10	2	2	2	2	2	2024	1	4200
1	224013	1	224013	熊国娟	女	40	2	4	2024/11/18 10:41:13	2024/11/22 10:39:06	4.94	2	92.42	21.47	4.32	36.26	5.22102	9.74	9.43	127.342	1.00244	2					5.5	2				161	1.61	69	12	57	26.6193	2	10	10	10	2	2	2	2	2	2024	2	3320
1	231063	1	231063	谢薇薇	女	32	1	6	2025/1/21 9:24:02	2025/1/27 11:43:45	4.99	2	112.02	34.96	4.18	102.14	14.707	8.44	8.98	432.558	2.73223	1					5.7	2				156	1.56	76	16	60	31.2295	2	10	10	10	2	2	2	1	2	2025	2	3345
1	201563	2	201563	崔元	女	30	1	6	2024/11/9 10:12:57	2024/11/15 12:00:18	4.55	2	311.94	63.18	4.84	145.38	20.933	9.87	8.85	312.434	4.50293	1					5.8	2	4.57	7.19	6.05	152	1.52	81	8	73	35.0589	2	10	10	10	2	2	2	2	2	2024	2	3400
1	226613	1	226613	张韦玲	女	28	1	3	2024/12/11 3:10:17	2024/12/14 12:46:39	4.24	2	61.9	8.34	3.88	92.89	13.3751	9.71	8.72	703.952	2.30646	4					5.3	2				155	1.55	70	8.5	61.5	29.1363	2	10	10	10	1	2	2	2	2	2024	2	2680
1	239963	1	239963	李小青	女	37	2	3	2025/4/11 9:59:45	2025/4/14 11:56:17	4.65	2	117.77	6.04	5.1	135.2	19.4672	9.67	7.74	243.341	4.41257	3					6.3	1	5.32	8.85	6.51	157	1.57	72	16	56	29.2101	2	10	10	10	2	2	2	2	2	2025	2	3330
1	254664	2	254664	蒙丽丹	女	36	2	8	2025/8/15 0:16:20	2025/8/23 14:44:54	4.7	2	52.17	14.14	4.18	78.49	11.3017	10.13	7.54	332.402	2.0996	4					5.7	2	4.63	6.61	5.59	154	1.54	60	15	45	25.2994	2	10	10	10	2	2	2	1	2	2025	2	2770
1	235264	1	235264	罗顾凤	女	31	1	6	2025/3/2 10:29:41	2025/3/8 13:29:53	4.81	2	170.25	30.19	4.44	153.51	22.1037	9.99	9.62	470.291	4.36179	1					5	2	5.46	8.29	11.96	158	1.58	70.4	10	60.4	28.2006	2	10	10	10	2	2	2	2	2	2025	2	3750
1	40665	4	40665	傅婷	女	32	1	6	2024/9/26 22:39:06	2024/10/2 11:41:19	4.77	2	103.33	10.56	4.79	91.49	13.1735	10.09	9.24	204.24	2.80449	3					5.6	2	4.76	7.56	7.05	153	1.53	66.1	15	51.1	28.237	2	10	10	10	2	2	2	2	2	2024	1	4290
1	237913	1	237913	黄雪芬	女	37	2	4	2025/3/24 1:10:59	2025/3/28 12:40:52	4.44	2	120.77	37.1	3.96	68.92	9.92369	11.23	10.05	431.465	1.74657	4					5	2	4.99	12	7.52	160	1.6	57	11	46	22.2656	2	10	10	10	2	2	2	2	1	2025	2	3430
1	52167	2	52167	潘琼丽	女	37	2	4	2025/4/18 11:53:35	2025/4/22 14:44:47	5.16	1	42.57	7.41	5.92	126.68	18.2405	13.26	10.2	150.748	4.79927	3					5.6	2	5.35	11.77	7.1	164	1.64	74	13	61	27.5134	2	10	10	10	2	2	2	2	2	2025	2	3730
1	143967	3	143967	黎依依	女	33	1	6	2025/6/4 15:27:54	2025/6/10 11:24:05	4.48	2	156.18	33.84	4.37	111.2	16.0115	8.21	9.86	368.081	3.10979	1	6.63	2.16	2.19	3.94	6.3	1				152	1.52	67	8	59	28.9993	2	10	10	10	2	2	2	2	2	2025	2	3015
1	237067	1	237067	陶玉兰	女	29	1	3	2025/3/17 7:36:50	2025/3/20 11:12:51	4.81	2	41.66	6	4.87	112.99	16.2693	9.99	10.03	237.507	3.52139	3					5.6	2				160	1.6	71.3	15	56.3	27.8516	2	10	10	10	2	2	2	2	2	2025	2	3680
1	222569	1	222569	谭丽圆	女	34	1	4	2024/11/5 9:41:22	2024/11/9 12:02:54	5	2	180.11	46.19	5.7	140.21	20.1886	13.03	12.84	183.533	5.11445	3					6.3	1				152	1.52	52	4.4	47.6	22.5069	2	10	10	10	2	2	2	2	2	2024	2	3015
1	214914	1	214914	黎芳玲	女	27	1	4	2024/8/26 17:45:14	2024/8/30 9:25:47	4.47	2	67.91	14.23	4.29	62.98	9.07	9.13	8.66	229.62	1.73	2					6.2	1	4.61	9.39	8.06	166	1.66	85	15	70	30.8463	2	10	10	10	1	1	2	2	2	2024	1	4785
1	186669	2	186669	蒋兰芳	女	28	1	6	2025/6/28 10:25:20	2025/7/4 12:35:11	4.54	2	29.64	10.96	3.79	54.82	7.89345	9.99	9.28	544.376	1.32961	4					5.5	2				153	1.53	62	16.2	45.8	26.4855	2	10	10	10	2	2	2	2	2	2025	2	3230
1	252670	1	252670	甘秀凤	女	28	1	5	2025/7/27 7:12:28	2025/8/1 11:38:56	5.21	1	88.88	19.55	4.89	87.52	12.6019	11.4	10.1	181.322	2.73881	3	6.03	2.81	2.11	3.38	5.8	2				155	1.55	65.5	12	53.5	27.2633	2	10	10	10	2	1	2	1	1	2025	2	2840
1	115770	2	115770	邓芳芳	女	33	1	6	2025/5/6 9:57:15	2025/5/12 13:20:36	5.23	1	90.14	23.54	5.18	147.76	21.2757	7.5	6.52	253.283	4.89815	1	4.38	1.32	1.59	2.62	6.3	1				157	1.57	78.2	18.2	60	31.7254	2	10	10	10	2	2	2	2	2	2025	2	3770
1	257070	1	257070	邓萱影	女	31	1	2	2025/8/31 1:24:48	2025/9/2 16:51:23	4.86	2	71.93	8.73	4.66	219.24	31.568	11.41	11.2	544.276	6.53809	1	5.99	2.19	1.92	3.84	6.6	1				158	1.58	73	11	62	29.2421	1	9	10	10	2	2	2	1	1	2025	2	3150
1	217570	1	217570	张琴	女	34	1	6	2024/9/21 13:34:50	2024/9/27 11:58:39	4.34	2	80.57	6.28	3.95	72.09	10.3801	10.3	8.43	461.339	1.82229	4					5.8	2				158	1.58	56	11.5	44.5	22.4323	2	10	10	10	2	2	2	2	2	2024	2	2730
1	209170	3	209170	蒋健丽	女	32	1	5	2025/2/11 8:04:38	2025/2/16 11:47:23	4.5	2	82.63	36.14	3.91	152.52	21.9611	8.42	9.08	1071.27	3.81636	1					5.2	2	4.93	9.27	7.98	166	1.66	86	15	71	31.2092	2	10	10	10	1	2	2	1	1	2025	2	3460
1	234715	2	234715	苏秋凤	女	36	2	6	2025/4/7 10:07:44	2025/4/13 10:51:01	4.55	2	40.22	10.34	4.92	115.62	16.6479	9.33	8.89	234.478	3.64035	3					5.3	2	4.89	7.73	5.79	145	1.45	66	18	48	31.3912	2	10	10	10	2	2	2	2	2	2025	2	3670
1	65772	2	65772	覃羽密	女	36	2	9	2025/4/21 17:23:59	2025/4/30 12:08:58	4.49	2	85.06	19.65	6.46	127.76	18.396	11.15	9.56	124.297	5.28169	3					5.7	2	5.4	7.26	8.04	158	1.58	75	15	60	30.0433	2	10	10	10	2	2	2	2	2	2025	2	3900
1	207273	2	207273	王冬梅	女	35	2	3	2024/11/19 7:29:11	2024/11/22 11:19:33	4.64	2	98.83	17.67	4.43	133.57	19.2325	10.57	8.33	413.603	3.78667	1					4.9	2				157	1.57	72.5	9.5	63	29.413	2	10	10	10	2	2	2	2	2	2024	2	2975
1	240774	1	240774	罗凤春	女	28	1	5	2025/4/17 15:02:13	2025/4/22 10:59:07	4.72	2	54.14	11.03	4.92	89.36	12.8668	11.39	6.88	181.223	2.81354	3					5.6	2				156	1.56	93	11	82	38.215	2	10	10	10	2	2	2	2	2	2025	2	3505
1	177574	4	177574	黄群	女	33	1	3	2025/8/8 3:24:20	2025/8/11 15:03:23	4.5	2	69.22	37.1	4.2	65.3	9.40245	10.97	9.52	268.641	1.75512	4					5.3	2				150	1.5	60	6	54	26.6667	2	10	10	10	2	2	2	2	2	2025	2	2905
1	216915	1	216915	李平娟	女	33	1	4	2024/9/14 9:53:43	2024/9/18 11:38:37	6.67	1	51.84	14.13	4.42	74.51	10.7286	11.42	10.63	233.23	2.10757	2					6.4	1	5.28	13.76	15.49	152	1.52	63.5	10	53.5	27.4844	2	10	10	10	2	2	2	2	2	2024	2	2900
1	221875	1	221875	黄丽华	女	33	1	3	2024/10/30 4:04:00	2024/11/2 11:47:48	4.34	2	49.16	15.79	4.1	77.3	11.1303	8.93	8.63	371.01	2.02819	4					5.5	2	4.37	6.25	5.57	165	1.65	84	10	74	30.854	2	10	10	10	2	2	2	2	2	2024	2	2790
1	82575	2	82575	施春燕	女	32	1	7	2025/6/4 20:36:49	2025/6/11 15:33:54	4.97	2	32.05	7.32	5.24	159.01	22.8956	8.21	6.57	263.168	5.33213	1	8.01	2.19	2.16	5.37	5.8	2				145	1.45	60.5	10	50.5	28.7753	2	10	10	10	2	2	2	1	1	2025	2	3290
1	199816	1	199816	陈映霞	女	29	1	7	2024/4/24 14:21:12	2024/5/1 17:00:00	4.36	2	45.75	15.35	4.56	110.02	15.8416	11.81	9.14	298.898	3.21057	1					6.1	1	4.57	10.77	9.69	155	1.55	91.5	20	71.5	38.0853	1	10	10	10	2	2	2	2	2	2024	2	3590
1	223317	1	223317	莫荔	女	38	2	4	2024/11/11 17:56:30	2024/11/15 11:41:31	4.73	2	63.99	26.24	5.24	178.01	25.6314	12.08	5.86	294.614	5.96927	1					5.5	2				160	1.6	81.3	9.3	72	31.7578	2	10	10	10	2	2	2	1	1	2024	2	2280
1	211076	1	211076	庞武凤	女	41	2	3	2024/7/26 7:38:25	2024/7/29 11:41:23	4.5	2	18.92	7.91	4.45	116	16.7027	9.47	8.99	351.635	3.30342	1					6	2				154	1.54	67.9	10	57.9	28.6305	2	10	10	10	2	2	2	2	2	2024	2	3475
1	224517	2	224517	裴笑笑	女	29	1	6	2025/5/26 3:02:20	2025/6/1 13:46:40	4.43	2	97.89	13.25	5.19	159.75	23.0022	7.53	6.93	272.215	5.30583	1					5.9	2				160	1.6	75	20	55	29.2969	2	10	10	10	2	2	2	2	2	2025	2	3340
1	231377	2	231377	莫晓艳	女	24	1	7	2025/4/17 18:24:23	2025/4/24 11:01:42	5.6	1	44.4	3.33	6.48	91.5	13.1749	13.03	12.22	88.4225	3.79438	3					6.2	1				155	1.55	73.5	10.5	63	30.5931	1	10	10	10	2	2	2	2	2	2025	2	3040
1	79178	5	79178	杨少丽	女	35	2	6	2025/6/9 16:09:02	2025/6/15 12:13:10	4.29	2	95.87	23.85	5.71	123.08	17.7221	13.58	14.35	160.381	4.49748	3					5.6	2				150	1.5	52.4	1	51.4	23.2889	2	10	10	10	2	2	2	2	2	2025	2	3370
1	218779	1	218779	龙玉鲜	女	39	2	5	2024/10/5 10:50:28	2024/10/10 11:43:42	4.76	2	67.07	16.69	3.88	88.67	12.7675	10.24	8.48	671.972	2.20168	4					5.2	2	4.38	7.12	5.45	161	1.61	81.5	10	71.5	31.4417	2	10	10	10	2	2	2	2	2	2024	2	3080
1	228719	2	228719	蓝惠娜	女	34	1	6	2025/1/5 17:44:39	2025/1/11 17:00:00	4.68	2	160.96	60.31	4.31	62.73	9.0324	10.08	9.44	223.022	1.73021	2					5.7	2				152	1.52	66.5	10	56.5	28.7829	2	10	10	10	2	2	2	2	2	2025	2	3390
1	223081	1	223081	黄春媛	女	26	1	3	2024/11/10 2:59:04	2024/11/13 15:34:32	4.36	2	14.59	7.83	4.16	136.37	19.6357	9.8	8.86	595.021	3.63042	1					5.8	2				160	1.6	69	16	53	26.9531	2	10	10	10	2	2	2	2	2	2024	2	2980
1	220483	1	220483	卢东晴	女	25	1	3	2024/10/18 2:07:59	2024/10/21 11:52:48	4.87	2	20.78	5.04	4.12	87.56	12.6076	11.44	6.81	406.698	2.3086	4					5.6	2	4.64	8.15	3.6	163	1.63	65	11	54	24.4646	2	10	10	10	2	2	2	2	2	2024	2	3350
1	245683	1	245683	王莹钰	女	28	1	6	2025/5/31 15:13:16	2025/6/6 11:38:31	4.36	2	193.41	41.69	4.6	214.32	30.8596	10.48	9.3	561.084	6.30908	1					5.5	2	4.79	9.19	8.75	160	1.6	82	14	68	32.0312	2	10	10	10	2	2	2	2	2	2025	2	3385
1	233884	2	233884	罗丽枝	女	29	1	6	2025/4/26 0:12:07	2025/5/2 10:32:54	4.25	2	21.04	3.13	4.14	81.84	11.784	10.74	6.51	368.251	2.16826	4					5.4	2				157	1.57	61	15	46	24.7475	2	10	10	10	2	2	2	2	2	2025	2	3355
1	224684	1	224684	陈贵凤	女	32	1	4	2024/11/23 23:41:59	2024/11/27 11:23:12	5.12	1	40.67	11.74	5.13	129.21	18.6048	9.38	6.82	228.279	4.24188	3					5.6	2	5.4	9.56	6.79	165	1.65	70	8	62	25.7117	2	10	10	10	2	2	2	2	2	2024	2	3520
1	225285	1	225285	罗娟	女	29	1	3	2024/11/28 15:37:43	2024/12/1 11:54:01	3.9	2	84.4	10.85	3.7	115.69	16.658	10.46	8.49	1665.8	2.73932	1					5.2	2				160	1.6	59.5	10.6	48.9	23.2422	2	10	10	10	2	2	2	2	2	2024	2	2765
1	240886	1	240886	刘梦倩	女	32	1	5	2025/4/18 14:01:25	2025/4/23 11:22:38	3.99	2	148.14	84.29	4.63	114.42	16.4752	8.33	8.54	291.596	3.39022	1					5.3	2				159	1.59	89	16	73	35.2043	2	10	10	10	2	2	2	1	2	2025	2	3680
1	124786	2	124786	何春	女	30	1	6	2025/6/24 12:28:14	2025/6/30 13:17:01	4.11	2	27.48	10.26	4.69	106.04	15.2685	8.7	9.89	256.614	3.18264	1	4.73	1.43	2.06	2.5	5.4	2				150	1.5	73.3	22	51.3	32.5778	2	8	9	10	1	2	2	2	2	2025	2	2905
1	116686	2	116686	吴春梅	女	32	1	4	2025/7/3 9:01:30	2025/7/7 12:38:33	4.84	2	101	28.61	5.15	162.25	23.3621	8.95	6.85	283.177	5.34733	1	5.85	2.58	2.53	2.8	6	2	4.7	6.89	5.09	157	1.57	87	10	77	35.2955	2	10	10	10	2	2	2	2	2	2025	2	3200
1	224689	1	224689	黎兰花	女	41	2	4	2024/11/24 8:40:48	2024/11/28 11:17:52	4.72	2	65.24	20.63	4.25	79.08	11.3866	6.19	8.55	303.643	2.1508	4					5.4	2				160	1.6	75	12.5	62.5	29.2969	2	10	10	10	2	2	2	1	1	2024	2	3430
1	240190	1	240190	李丽春	女	37	2	6	2025/4/13 18:55:28	2025/4/19 11:22:19	4.31	2	123.46	77.16	4.9	159.61	22.982	11.93	10.35	328.314	5.00497	1	4.37	5.35	1.07	1.36	5.6	2	4.09	7.46	6.01	142	1.42	68.5	11	57.5	33.9714	2	10	10	10	1	2	2	2	2	2025	2	3330
1	216293	1	216293	林婉婷	女	21	1	6	2024/9/8 22:45:23	2024/9/14 12:16:58	4.56	2	68.15	23.59	4.34	218.75	31.4975	9.56	9.61	749.94	6.07551	1					7.5	1				158	1.58	83	16	67	33.2479	2	9	10	10	1	1	2	1	1	2024	2	3605
1	113194	3	113194	曾辉	女	41	2	6	2025/2/12 15:26:55	2025/2/18 11:36:23	4.54	2	107.28	78.74	5.43	86.48	12.4521	6.42	6.35	129.038	3.00511	3					5.4	2	4.34	9.78	5.95	160	1.6	75	15	60	29.2969	2	10	10	10	2	2	2	2	2	2025	2	3570
1	115720	4	115720	谭肖娟	女	37	2	3	2025/6/9 4:30:29	2025/6/12 15:25:28	5.07	2	123.61	36.09	4.62	110.71	15.941	10.26	9.2	284.66	3.27321	1	5.27	2.15	1.84	3.06	5.7	2				155	1.55	69	7	62	28.7201	2	10	10	10	2	2	2	2	2	2025	2	2955
1	244395	1	244395	覃良云	女	32	1	6	2025/5/19 16:12:13	2025/5/25 12:24:42	4.71	2	151.08	23.98	6.11	173.26	24.9474	12.34	10.41	191.168	6.77462	3	5.26	1.4	2.23	2.76	5.5	2	5.06	7.38	7.69	153	1.53	75.5	15	60.5	32.2526	2	10	10	10	2	2	2	2	2	2025	2	3630
1	226995	1	226995	毛莉花	女	36	2	3	2024/12/15 5:14:37	2024/12/18 10:13:40	4.65	2	40.52	10.58	4.46	108.4	15.6084	8.76	9.61	325.174	3.09392	1					5.2	2	4.85	11.79	7.55	158	1.58	70	8	62	28.0404	2	10	10	10	2	2	2	2	2	2024	2	3120
1	157495	4	157495	凌雅君	女	31	1	8	2025/6/10 16:23:39	2025/6/18 13:35:48	4.53	2	91.58	34.21	3.98	71.2	10.252	10.18	8.32	427.166	1.81346	4	4.17	1.19	1.74	2.06	5	2				149	1.49	51.6	12	39.6	23.2422	2	10	10	10	2	2	2	1	1	2025	2	2700
1	172696	3	172696	钟菊龄	女	30	1	4	2025/8/4 3:59:50	2025/8/8 12:26:20	4.63	2	163.27	46.82	4.34	91.71	13.2052	10.15	8.21	314.409	2.54713	4					5.6	2	4.65	11.25	9.05	158	1.58	67	17	50	26.8386	2	10	10	10	2	2	2	2	2	2025	2	3195
1	233096	2	233096	徐文丽	女	28	1	7	2025/6/29 4:32:01	2025/7/6 11:14:34	4.36	2	175.74	22.13	4.27	92.46	13.3132	10.36	6.78	345.797	2.52654	4	6.27	1.48	2.37	3.65	5.1	2	4.98	8.71	5.85	163	1.63	65	12	53	24.4646	2	10	10	10	2	2	2	2	2	2025	2	3510
1	225496	1	225496	周采枚	女	33	1	3	2024/12/1 5:31:34	2024/12/4 11:53:12	4.44	2	172.24	41.22	5.4	101.33	14.5904	10.96	10.2	153.583	3.50168	3					5.9	2				163	1.63	75	10	65	28.2284	2	10	10	10	2	2	2	2	2	2024	2	3660
1	218296	1	218296	黄玉桂	女	34	1	4	2024/9/27 10:07:56	2024/10/1 11:01:24	5.48	1	54.42	7.32	4.97	120.63	17.3693	10.8	8.43	236.317	3.83669	3					5.6	2				165	1.65	73	10	63	26.8136	2	10	10	10	2	2	2	2	2	2024	1	4200
1	226797	1	226797	陆艳梅	女	33	1	4	2024/12/12 14:50:14	2024/12/16 11:37:37	4.79	2	238.56	54.13	5.28	159.51	22.9676	14.41	11.26	258.063	5.38973	1					7.3	1	4.71	13.15	7	155	1.55	69	8	61	28.7201	2	10	10	10	2	2	2	2	2	2024	2	3490
1	217497	1	217497	黎丽梅	女	38	2	5	2024/9/20 15:29:53	2024/9/25 11:51:19	5.1	1	81.68	9.07	4.89	96.07	13.833	9.68	9.7	199.036	3.00637	3					5.8	2	5.02	10.38	7.67	155	1.55	66	12	54	27.4714	2	10	10	10	2	2	2	2	2	2024	2	3540
1	104198	2	104198	莫欣鑫	女	31	1	4	2025/5/27 2:45:40	2025/5/31 13:35:48	4.32	2	73.25	29.62	4.12	55.5	7.99136	8.42	9.4	257.786	1.46331	4					5.2	2				150	1.5	50	12	38	22.2222	2	10	10	10	2	2	2	2	2	2025	2	2610
1	226320	1	226320	张玉勤	女	29	1	4	2024/12/9 7:13:06	2024/12/13 11:07:04	4.43	2	87.65	31.12	3.7	32.35	4.65803	8.26	9.27	465.803	0.765987	4					5.1	2				163	1.63	53.1	10	43.1	19.9857	2	10	10	10	2	2	2	2	2	2024	2	2820
1	187120	2	187120	韦郭香	女	32	1	4	2025/1/13 16:24:28	2025/1/17 10:43:59	4.27	2	96.32	8.03	4.42	98.99	14.2534	9.29	10.01	309.857	2.80001	1					5.7	2	4.67	8.77	7.54	157	1.57	82.5	16	66.5	33.4699	2	10	10	10	2	2	2	2	1	2025	2	3420
1	249298	1	249298	黄丽芬	女	21	1	6	2025/6/30 16:38:23	2025/7/6 11:31:01	4.22	2	142.78	19.69	3.8	98.06	14.1195	10.49	6.18	941.301	2.38463	4					4.6	2	4.36	7	5.47	163	1.63	65	12.5	52.5	24.4646	2	10	10	10	2	2	2	1	1	2025	2	2740
1	221999	1	221999	罗冬雪	女	25	1	5	2024/10/31 9:38:39	2024/11/5 12:20:43	4.55	2	38.23	18.11	4.04	146.11	21.0382	9.39	9.08	779.191	3.77752	1					5.6	2	4.53	8.4	6.16	158	1.58	75.5	16	59.5	30.2436	2	10	10	10	2	2	2	1	1	2024	2	3960
1	227899	1	227899	黎思雅	女	28	1	6	2024/12/23 14:43:51	2024/12/29 12:16:23	4.58	2	34.15	10.21	4.65	107.2	15.4356	11.06	9.17	268.445	3.19002	1					5.4	2				166	1.66	67	7.5	59.5	24.3141	2	10	10	10	2	2	2	2	2	2024	2	3920
1	18499	2	18499	覃艳萍	女	38	2	6	2025/5/24 23:17:19	2025/5/30 11:49:59	4.07	2	116.69	24.05	4.75	90.45	13.0238	12.66	7.3	208.38	2.74946	3	4.96	2.62	1.3	2.92	5.7	2				150	1.5	54	12	42	24	2	8	10	10	1	2	2	1	1	2025	2	2615
1	235079	2	235079	韦晓玲	女	31	1	5	2025/8/7 9:57:21	2025/8/12 11:40:05	4.56	2	101.36	36.39	4.23	124.59	17.9395	8.7	8.74	491.494	3.37263	1					5.3	2	4.04	8.1	4.61	153	1.53	56	13	43	23.9224	2	10	10	10	1	2	2	1	1	2025	2	1750
1	228720	1	228720	蓝艳玲	女	41	2	3	2024/12/31 0:20:07	2025/1/3 12:17:52	5.49	1	87.89	45	5.42	106.02	15.2657	11.52	9.17	159.017	3.67733	3					5.3	2				155	1.55	70	6	64	29.1363	2	10	10	10	2	2	2	1	1	2025	2	3345
1	231488	1	231488	施燕萍	女	30	2	6	2025/1/26 10:30:44	2025/2/1 10:50:50	4.44	2	34.3	11.96	3.87	161.24	23.2167	10.66	10.92	1254.96	3.99327	1					5.5	2	4.41	10	7.5	157	1.57	70	14	56	28.3987	2	10	10	10	2	2	2	2	2	2025	2	3710
1	231602	1	231602	舒丽琴	女	28	2	8	2025/1/30 12:47:23	2025/2/7 10:28:52	4.42	2	106.84	31.42	4.37	131.13	18.8812	10.13	6.56	434.051	3.66715	1					5.6	2	4.66	9.04	7.09	167	1.67	89	15	74	31.9122	2	9	10	10	1	2	2	2	2	2025	2	3630
1	204036	2	204036	黄小凤	女	38	2	5	2025/2/5 18:59:14	2025/2/10 11:08:38	4.76	2	7.86	2.24	4.82	165.03	23.7624	11.81	9.41	360.037	5.09044	1					5.8	2				156	1.56	70.6	9.6	61	29.0105	2	6	7	7	1	2	1	2	1	2025	2	2855
1	255911	1	255911	方娟	女	32	2	5	2025/8/21 15:03:16	2025/8/26 12:32:02	5.08	2	78.54	22	4.03	108.07	15.5608	10.51	9.1	587.201	2.78712	1	6.34	1.7	2.48	3.46	5.5	2				161	1.61	86	10	76	33.1777	2	10	10	10	2	2	2	2	2	2025	2	2920
1	231121	1	231121	欧青妹	女	36	2	5	2025/1/21 15:11:33	2025/1/26 10:16:37	5.05	2	62.83	21.9	5.86	192.6	27.7322	14.68	14.86	235.018	7.22269	3					6	2				148	1.48	60.6	11.6	49	27.6662	2	10	10	10	2	2	2	2	2	2025	2	3140
1	269515	1	269515	苏琼梅	女	33	2	5	2025/12/18 9:19:22	2025/12/23 11:51:31	3.97	2	94.96	38.57	4.01	94.71	13.6371	10.82	7.35	534.79	2.43044	4	6.57	1.18	2.46	4.11	5.3	2				159	1.59	68.5	10.5	58	27.0954	2	10	10	10	2	2	2	2	2	2025	2	3210
1	245619	1	245619	韦侣芳	女	42	1	7	2025/5/30 12:11:58	2025/6/6 11:40:10	4.46	2	307.13	93.69	4.75	113.75	16.3787	11.59	10.59	262.059	3.45772	1					5.6	2				155	1.55	70	13	57	29.1363	2	10	10	10	2	2	2	2	2	2025	2	3650
1	31221	2	31221	庞婷婷	女	43	2	5	2025/7/8 17:20:52	2025/7/13 11:28:37	4.89	2	13.29	7.73	4.33	82.52	11.8819	11.04	8.03	286.312	2.28661	4	5.3	2.4	1.69	3.01	5.8	2				156	1.56	56.5	6	50.5	23.2166	2	10	10	10	2	2	2	2	2	2025	2	3690
1	261422	1	261422	陆玉芳	女	33	2	6	2025/10/10 15:38:05	2025/10/16 14:54:31	4.26	2	87.92	18.03	4.26	175.08	25.2095	12.87	9.83	663.408	4.773	1	5.43	2.71	2.05	3.04	5.3	2	4.75	11.05	7.63	160	1.6	71.2	17	54.2	27.8125	2	10	10	10	2	2	2	2	2	2025	2	3050
1	189421	1	189421	杨紫琦	女	30	1	5	2024/1/18 9:37:19	2024/1/23 12:56:21	4.84	2	91.29	20.45	4.57	101.39	14.599	10.61	7.21	272.878	2.96522	1					5.4	2	5.01	8.98	6.21	163	1.63	68	17.5	50.5	25.5937	2	10	10	10	1	2	2	2	2	2024	2	2930
1	219822	1	219822	徐瑶	女	32	1	7	2024/10/13 14:11:10	2024/10/20 11:51:14	4.67	2	41.02	27.42	3.95	78.72	11.3348	9.83	8.51	503.768	1.98988	4					6.1	1	4.61	9.48	7.34	154	1.54	70	9	61	29.5159	2	10	10	10	1	2	2	2	2	2024	2	3425
1	210424	3	210424	刘玉婷	女	26	1	6	2024/12/7 12:13:58	2024/12/13 11:28:29	4.95	2	201.29	99.65	5.01	204.08	29.3852	11.59	8.5	389.208	6.5431	1					4.9	2				158	1.58	74	14.5	59.5	29.6427	2	10	10	10	2	2	2	2	2	2024	2	3340
1	262335	1	262335	葛敬芬	女	30	2	6	2025/10/17 15:11:58	2025/10/23 12:47:30	4.76	2	140.97	27.07	4.32	153.87	22.1555	9.23	9.76	540.378	4.25386	1					5.9	2				153	1.53	65	12	53	27.7671	2	10	10	10	2	2	2	2	2	2025	2	3225
1	264843	1	264843	黄秀霞	女	29	2	4	2025/11/8 10:09:25	2025/11/12 11:10:35	4.48	2	26.02	5.05	4.72	121.65	17.5162	10.58	7.02	287.151	3.67451	1					5.4	2				163	1.63	80	13	67	30.1103	2	10	10	10	2	2	2	1	2	2025	2	3600
1	239055	1	239055	黄晓清	女	25	2	6	2025/4/5 11:33:08	2025/4/11 15:44:35	4.12	2	40.89	2.87	4.58	144.77	20.8452	9.24	8.79	386.022	4.24316	1					5.8	2				154	1.54	72	20	52	30.3593	2	10	10	10	2	2	2	2	2	2025	2	3420
1	250659	1	250659	陈冬梅	女	30	2	4	2025/7/10 14:54:42	2025/7/14 11:52:35	4.5	2		16.88	4.86	141.01	20.3038	8.5	10.15	298.586	4.38562	1	6.29	2.94	1.77	4.14	5.3	2				157	1.57	74.4	10	64.4	30.1838	2	10	10	10	2	2	2	2	2	2025	2	3680
1	245659	2	245659	胡秋玲	女	31	2	6	2025/10/7 13:19:37	2025/10/13 13:41:12	4.53	2	113.71	30.11	3.88	65.5	9.43125	9.84	10.12	496.381	1.62637	4	5.19	1.66	2.42	2.6	5.4	2	4.7	10.1	6.04	157	1.57	67	12.5	54.5	27.1816	2	10	10	10	2	2	2	2	2	2025	2	3500
1	221324	1	221324	黄慧梅	女	32	1	3	2024/10/25 3:32:10	2024/10/28 15:47:21	5.39	1	115.41	30.24	4.65	211.39	30.4377	11.39	9.82	529.352	6.29046	1					6.3	1	5.53	8.34	9.36	158	1.58	68	0	68	27.2392	2	10	10	10	2	2	2	1	2	2024	2	2935
1	41163	3	41163	蒙晓琪	女	29	2	3	2025/10/19 6:53:53	2025/10/22 13:35:31	4.11	2	68.21	25.69	4.58	103.6	14.9172	11.81	7	276.245	3.03648	1					5.5	2				165	1.65	78	20	58	28.6501	2	10	10	10	2	2	2	2	2	2025	2	2750
1	109063	2	109063	韦瑶	女	31	2	5	2025/10/24 10:06:35	2025/10/29 12:19:28	4.56	2	44.52	14.86	4.62	176.72	25.4456	10.34	7.58	454.387	5.22484	1					6.2	1				156	1.56	78.7	28	50.7	32.3389	1	10	10	10	2	2	2	1	1	2025	2	3540
1	228579	1	228579	廖兰婷	女	28	2	3	2024/12/30 4:06:22	2025/1/2 11:41:04	4.13	2	112.88	25.21	3.98	60.4	8.6969	11.93	8.01	362.371	1.53839	4					4.9	2	4.58	12.55	8.46	162	1.62	61.5	15	46.5	23.4339	2	10	10	10	2	2	2	2	2	2025	2	2965
1	243781	1	243781	黄洁	女	27	2	4	2025/5/14 11:12:23	2025/5/18 11:51:50	4.99	2	273.66	81.9	5.09	128.87	18.5558	10.44	8.72	233.406	4.19773	3					5.6	2				165	1.65	79.5	12	67.5	29.2011	2	10	10	10	2	2	2	2	2	2025	2	3095
1	264487	1	264487	黄小贞	女	31	2	3	2025/11/5 5:00:12	2025/11/8 12:55:44	4.66	2	63.3	36.53	4.7	108.1	15.5652	11.56	10.47	259.419	3.25139	1	4.87	1.12	2.49	2.34	5.6	2				152	1.52	51	10	41	22.0741	2	10	10	10	2	2	2	2	2	2025	2	2875
1	228292	1	228292	卢爱祯	女	31	2	9	2024/12/26 15:25:23	2025/1/4 12:22:37	4.67	2	21.75	8.05	4.9	109.86	15.8186	7.89	9.53	225.98	3.44493	3					5.7	2	4.88	8.54	9.22	155	1.55	68	16	52	28.3039	2	10	10	10	2	2	2	2	2	2025	2	3860
1	121596	3	121596	陆少娇	女	30	2	4	2025/10/10 12:44:49	2025/10/14 11:37:15	4.13	2	116.73	53.35	4.14	68.16	9.81425	11.39	10.28	306.695	1.80582	4	7.32	2.81	2.13	4.91	5.3	2				150	1.5	56.7	12	44.7	25.2	2	8	10	10	2	2	2	2	2	2025	2	3460
1	215399	2	215399	麦燕飞	女	33	2	5	2025/10/20 10:40:48	2025/10/25 12:42:08	4.23	2	54.72	21.06	3.92	66.62	9.59251	10.69	8.83	456.786	1.67123	4	6.69	1.95	2.13	4.4	5.1	2	4.58	8.68	5.29	159	1.59	62.9	15.4	47.5	24.8803	2	10	10	10	2	2	2	1	1	2025	2	3630
1	249805	1	249805	韦利利	女	32	2	4	2025/7/3 22:52:32	2025/7/7 13:58:51	4.67	2	66.4	74.38	4.44	125.98	18.1397	10.96	9.15	385.95	3.57956	1					5.9	2				160	1.6	67	5	62	26.1719	2	10	10	10	2	2	2	1	2	2025	2	3400
1	200508	2	200508	唐秋华	女	33	2	8	2025/11/11 23:36:39	2025/11/19 17:00:00	4.73	2	40.98	73.32	4.63	91.46	13.1692	8.29	8.59	233.083	2.70993	3					5.9	2				156	1.56	63	17.5	45.5	25.8876	2	10	10	10	2	2	2	2	1	2025	2	2935
1	267509	1	267509	杨丽秋	女	33	2	10	2025/12/1 16:00:44	2025/12/11 12:41:32	5.24	1	337.53	213.97	6.16	201.3	28.9849	11.76	10.75	217.931	7.93542	3					6.7	1	7.26	12.98	12.68	152	1.52	87.5	5	82.5	37.8722	1	10	10	10	1	1	2	2	2	2025	2	3000
1	262516	1	262516	李燕仙	女	30	2	4	2025/10/19 21:26:56	2025/10/23 13:26:03	4.8	2	192.21	93.94	4.42	82.78	11.9194	10.39	8.79	259.117	2.34149	4	5.2	1.91	1.74	2.91	5	2	5.03	5.93	6.04	156	1.56	68.9	10	58.9	28.312	2	10	10	10	2	2	2	2	2	2025	2	3050
1	254219	2	254219	蒙贵敏	女	28	2	4	2025/11/20 11:45:35	2025/11/24 15:05:57	4.29	2	51.86	13.42	3.92	125.15	18.0202	11.3	9.67	858.103	3.13951	1	6.28	3.79	1.79	3.49	5.5	2				164	1.64	68	16	52	25.2826	2	10	10	10	2	2	2	2	2	2025	2	3255
1	260424	1	260424	李永媚	女	31	2	3	2025/9/29 4:26:44	2025/10/2 12:05:13	4.32	2	150.64	9.14	4.18	66.68	9.60115	5.41	8.61	282.387	1.78368	4					5.6	2				164	1.64	72.5	10	62.5	26.9557	2	10	10	10	2	2	2	2	2	2025	2	3990
1	266325	1	266325	黄宁	女	34	2	5	2025/11/20 16:08:58	2025/11/25 15:47:13	4.37	2	78.62	14.71	3.78	95.36	13.7307	10.11	9.09	980.767	2.30676	4					5.3	2	4.77	8.03	6.43	150	1.5	65	5	60	28.8889	2	10	10	10	2	2	2	2	2	2025	2	2865
1	267326	1	267326	谢香平	女	28	2	4	2025/11/29 21:12:08	2025/12/3 16:35:36	6.27	1	130.08	41.36	5.79	107.96	15.545	14.19	12.1	135.764	4.00025	3	8.18	2.56	2.13	5.18	5.6	2	5.16	9.85	8.92	168	1.68	91	6	85	32.2421	2	10	10	10	2	2	2	1	2	2025	2	3115
1	221131	4	221131	石丽萍	女	34	2	5	2025/11/29 4:49:02	2025/12/4 15:50:17	5.23	1	61.53	9.29	4.62	97.24	14.0014	9.27	8.79	250.026	2.87496	1					5.8	2	4.79	9.92	8.33	156	1.56	67	15	52	27.5312	2	6	9	10	1	2	1	1	1	2025	2	2140
1	266331	1	266331	熊秋燕	女	25	2	6	2025/11/20 16:19:51	2025/11/26 14:43:39	5.15	1	150.31	61.53	5.76	134.79	19.4082	8.21	8.59	171.754	4.9685	3	3.16	3.33	1.35	0.89	5.7	2	5.11	9.55	7.35	153	1.53	81.65	6	75.65	34.8797	2	10	10	10	2	2	2	2	2	2025	2	3930
1	218636	2	218636	苏雯雯	女	25	2	3	2025/10/14 4:56:12	2025/10/17 11:09:18	4.74	2	34.01	12.24	4.41	100.36	14.4507	10.32	7.78	317.597	2.83233	1	7.46	2.21	2.16	5.12	5.3	2				158	1.58	60	10	50	24.0346	2	10	10	10	2	2	2	2	2	2025	2	2965
1	260337	2	260337	韦丹凤	女	39	1	6	2025/10/19 16:42:21	2025/10/25 13:31:47	5.41	1	156.52	57.6	5.01	137.33	19.7739	11.58	8.88	261.906	4.403	1					5.6	2	5.93	10.55	7.21	160	1.6	75.5	12	63.5	29.4922	2	10	10	10	2	2	2	1	1	2025	2	3805
1	261340	1	261340	李木梅	女	28	2	4	2025/10/10 8:56:40	2025/10/14 15:05:49	5.69	1	178.65	55.04	4.88	105.32	15.1649	9.69	8.68	219.781	3.28909	3	5.53	2.84	1.36	3.81	5.4	2	5.85	11.28	8.59	156	1.56	72.5	7	65.5	29.7913	2	10	10	10	2	2	2	2	2	2025	2	2530
1	197540	5	197540	何美花	女	30	2	3	2025/12/10 14:42:46	2025/12/13 14:35:45	4.49	2	35.38	6.39	4.05	65.79	9.473	6.94	10.15	344.473	1.70514	4					5.8	2	4.58	10.46	4.62	156	1.56	63.4	16	47.4	26.0519	2	10	10	10	2	2	2	1	1	2025	2	2725
1	119740	5	119740	滕凤燕	女	40	1	7	2025/1/24 10:43:40	2025/1/31 10:58:04	3.53	2	236.23	109.13	3.62	63.79	9.18503	10.09	8.15	1530.84	1.47777	4					5.3	2	5.41	11.76	8.23	158	1.58	68	8.5	59.5	27.2392	2	9	10	10	1	2	2	2	1	2025	2	3160
1	245141	2	245141	雷华	女	36	1	5	2025/12/5 10:18:46	2025/12/10 12:25:53	4.37	2	79.47	8.42	4.17	64.01	9.2167	9.86	9.37	275.125	1.70816	4	5.51	2.54	1.78	3.22	5.3	2				155	1.55	62	11.5	50.5	25.8065	2	10	10	10	2	2	2	2	2	2025	2	3050
1	265642	1	265642	覃色莲	女	26	2	4	2025/11/15 6:12:56	2025/11/19 17:00:00	4.41	2	109.1	15.15	5.01	121.1	17.437	11.76	5.71	230.954	3.88264	3	5.55	1.29	2.26	3.09	5.9	2				160	1.6	70	15	55	27.3438	2	10	10	10	2	2	2	2	2	2025	2	2860
1	125546	3	125546	谭庆婷	女	28	2	4	2025/10/14 19:58:51	2025/10/18 12:10:57	4.88	2	86.06	13.91	4.73	142.43	20.5083	7.28	9.26	333.468	4.3113	1					5.3	2				150	1.5	68	12	56	30.2222	2	10	10	10	2	2	2	2	2	2025	2	3080
1	247346	1	247346	林静	女	32	2	7	2025/6/14 15:21:31	2025/6/21 12:11:08	4.51	2	124.01	45.34	4.84	121.53	17.4989	10.67	8.97	261.178	3.76421	1					5.6	2	4.57	8.93	7.38	155	1.55	69.3	11.6	57.7	28.845	2	10	10	10	2	2	2	2	2	2025	2	2950
1	57847	3	57847	张少凤	女	42	1	6	2025/10/2 19:58:58	2025/10/8 12:49:11	4.64	2	6.9	8.15	5.69	251.37	36.1944	5.9	5.2	330.542	9.15316	1	6.26	2.44	1.93	3.98	5.4	2				155	1.55	80	16	64	33.2986	2	10	10	10	2	2	2	2	2	2025	2	3360
1	261953	1	261953	蒙春华	女	34	2	8	2025/10/14 15:36:19	2025/10/22 12:07:17	3.93	2	141.74	23.33	4.13	201.74	29.0482	9.89	8.81	922.166	5.33197	1	4.45	4.07	1.71	2.22	5.9	2				160	1.6	65.3	15	50.3	25.5078	2	6	9	10	1	2	1	2	1	2025	2	3010
1	45458	2	45458	杨丽清	女	34	2	5	2025/7/21 9:05:13	2025/7/26 11:39:59	6.36	1	122.79	30.72	5.71	93.37	13.4442	11.74	7	121.667	3.41184	3					6.5	1				158	1.58	72.5	3.5	69	29.0418	2	10	10	10	2	2	2	2	2	2025	2	3180
1	267258	1	267258	韦玲	女	38	1	3	2025/11/29 6:42:47	2025/12/2 14:28:37	4.9	2	16.3	11.76	4.67	107.02	15.4096	10.41	9.88	263.413	3.19836	1					5.4	2	4.86	4.83	5.94	160	1.6	70	9	61	27.3438	2	10	10	10	2	2	2	2	2	2025	2	3250
1	62824	3	62824	陈秋娥	女	30	1	6	2025/1/6 14:15:05	2025/1/12 12:19:57	4.52	2	15.2	10.13	5.36	334.17	48.1166	13.31	12.67	517.383	11.4625	1					6.3	1				155	1.55	68	14	54	28.3039	2	10	10	10	2	2	2	1	2	2025	1	4220
1	263662	1	263662	王小倩	女	30	2	3	2025/10/29 9:38:47	2025/11/1 15:36:05	4.59	2	14.03	10.14	4.81	107.86	15.5306	9.54	8.65	237.108	3.3201	3					5.8	2				153	1.53	60	10	50	25.6312	2	10	10	10	2	2	2	1	2	2025	2	3190
1	266364	1	266364	覃华英	女	33	2	3	2025/11/21 4:05:45	2025/11/24 12:10:45	4.2	2	61.65	31.06	3.9	71.49	10.2937	10.14	7.05	514.687	1.78425	4	3.06	1.46	1.33	1.51	4.4	2				153	1.53	62	9	53	26.4855	2	10	10	10	2	2	2	2	2	2025	2	3130
1	17864	4	17864	黄飞腾	女	40	1	3	2025/10/22 3:31:45	2025/10/25 12:36:19	5.18	1	99.64	14	5.07	110.24	15.8733	9.69	9.36	202.208	3.57678	3	5.64	1.78	1.68	3.68	4.9	2	5.56	12.46	9.93	158	1.58	65	5	60	26.0375	2	10	10	10	2	2	2	2	2	2025	2	3180
1	269364	1	269364	李玉珊	女	29	2	4	2025/12/17 2:06:06	2025/12/21 12:07:52	5.15	1	72.77	30.18	4.22	162.89	23.4543	11.71	9.77	651.508	4.39898	1	4.35	2.55	1.45	2.45	5.4	2				159	1.59	65	6	59	25.711	2	10	10	10	2	2	2	2	2	2025	2	2955
1	41566	3	41566	梁梅园	女	29	2	4	2025/8/24 9:51:12	2025/8/28 16:37:46	4.44	2	1028.93	526.37	3.99	84.69	12.1944	10.01	8.51	497.73	2.16247	4					4.5	2				153	1.53	65	8	57	27.7671	2	10	10	10	2	2	2	1	2	2025	2	3250
1	246424	2	246424	韦龙娴	女	35	2	7	2025/6/27 19:14:43	2025/7/4 12:46:54	4.75	2	1.82	5.45	4.93	123.81	17.8272	11.1	9.95	249.332	3.90614	1					5.6	2				150	1.5	64.5	7	57.5	28.6667	2	10	10	10	2	2	2	2	2	2025	2	2400
1	268772	1	268772	韦碧珍	女	34	2	6	2025/12/12 5:45:12	2025/12/18 12:19:23	4.47	2	301.92	41.46	4.01	155.38	22.3729	12.04	9.51	877.37	3.98735	1					5.9	2				156	1.56	59	7	52	24.2439	2	10	10	10	2	2	2	2	2	2025	2	3340
1	247124	1	247124	黄丽凤	女	40	2	4	2025/6/12 14:38:11	2025/6/16 12:04:15	4.83	2	199.03	14.87	5.3	68.31	9.83585	9.13	8.33	109.287	2.31689	2					5.8	2				163	1.63	66.9	11	55.9	25.1797	2	10	10	10	2	2	2	1	2	2025	2	3420
1	65976	3	65976	何文敏	女	40	1	6	2025/1/6 14:46:32	2025/1/12 12:17:59	4.2	2	72.36	11.03	4.08	104.8	15.09	7.24	8.89	520.345	2.73632	1					5.8	2	4.89	5.6	7.13	161	1.61	73.5	15	58.5	28.3554	2	9	10	10	2	2	2	2	1	2025	2	2740
1	269376	1	269376	王彩凤	女	28	2	3	2025/12/17 9:38:07	2025/12/20 13:16:25	4.34	2	96.49	30.04	4.03	92.52	13.3218	12.19	11.03	502.71	2.38608	4	4.17	1.81	1.69	1.92	5.7	2				160	1.6	69.55	9	60.55	27.168	2	10	10	10	2	2	2	2	2	2025	2	3225
1	256779	1	256779	黄秋艳	女	35	2	5	2025/8/27 20:36:54	2025/9/1 13:58:15	4.67	2	108.7	14.54	4.26	103.97	14.9705	10.32	8.81	393.96	2.83441	1	4.83	1.17	1.98	2.49	5.8	2	4.89	10.3	8.7	158	1.58	70	10	60	28.0404	2	10	10	10	2	2	2	2	2	2025	2	3295
1	238282	1	238282	云杏	女	32	2	5	2025/3/26 11:01:19	2025/3/31 11:42:39	5.19	1		112.67	5.12	99.22	14.2865	12.69	12.72	176.377	3.25098	3					4.5	2	4.3	6.34	6.4	160	1.6	71.6	16	55.6	27.9688	1	10	10	10	2	2	2	2	2	2025	2	2570
1	236386	1	236386	刘文霞	女	41	1	6	2025/3/11 8:53:01	2025/3/17 11:46:44	4.22	2	157.85	41.39	4.18	168.37	24.2433	10.99	9.01	713.039	4.50387	1					5.5	2				155	1.55	67.2	7	60.2	27.9709	2	10	10	10	2	2	2	2	2	2025	2	3120
1	269787	2	269787	梁艳桃	女	29	2	3	2025/12/25 3:40:39	2025/12/28 11:26:57	4.38	2		11.19	4.29	85.25	12.275	12.5	9.9	310.76	2.34044	4	8.03	2.64	2.74	4.69	5.1	2				150	1.5	58	8	50	25.7778	2	10	10	10	2	2	2	2	2	2025	2	3050
1	252588	2	252588	罗杰	女	38	1	6	2025/10/29 12:45:13	2025/11/4 15:02:04	6.03	1	161.13		7.38	109.13	15.7135	12.3	11.94	80.9972	5.15402	3	4.68	3.91	1.61	1.48	7.7	1				158	1.58	70	15	55	28.0404	1	10	10	10	2	1	2	1	1	2025	1	5060
1	256690	2	256690	江婷	女	34	2	5	2025/10/20 11:06:18	2025/10/25 11:53:09	4.02	2	23.43	11.85	4.25	81.19	11.6904	10.54	9.24	311.745	2.20819	4					5.3	2				163	1.63	75	17.5	57.5	28.2284	2	10	10	10	2	2	2	2	2	2025	2	3410
1	267990	1	267990	甘明丽	女	30	2	4	2025/12/5 11:49:04	2025/12/9 15:37:28	5.19	1	60.96	22.47	5.18	122.45	17.6314	13.07	13.23	209.897	4.05914	3	5.62	2.39	2.34	2.54	5.9	2				155	1.55	50	5	45	20.8117	1	10	10	10	2	2	2	2	2	2025	2	2640
1	231492	2	231492	林冬梅	女	36	1	6	2025/2/11 15:39:07	2025/2/17 11:39:05	4.65	2	90.91	7.42	5.82	208.06	29.9582	10.32	9.06	258.261	7.7492	1					5.8	2	5.09	11.44	8.92	153	1.53	64	11	53	27.3399	2	10	10	10	2	2	2	2	2	2025	2	3150
1	242094	1	242094	敖玉梅	女	39	1	4	2025/4/29 8:54:44	2025/5/3 15:19:08	4.32	2	13.31	3.6	4.59	146.73	21.1274	10.05	6.99	387.659	4.31	1					5.6	2	4.97	10.93	7.67	147	1.47	81	15	66	37.4844	2	10	10	10	2	2	2	1	1	2025	2	2830
1	239296	1	239296	梁秋霞	女	30	2	6	2025/4/7 10:29:57	2025/4/13 11:14:04	4.49	2	44.32	5.01	4.18	64.48	9.28438	9.59	8.69	273.07	1.72483	4					5.5	2				147	1.47	61.5	14	47.5	28.4604	2	10	10	10	2	2	2	2	2	2025	2	2930
1	266600	1	266600	李娇	女	37	1	3	2025/11/23 20:32:21	2025/11/26 11:42:01	4.08	2	99.79	18.46	4.8	122.41	17.6256	9.04	9.68	271.164	3.76013	1	5.43	1.84	1.93	2.94	5.5	2	4.45	9.92	6.89	159	1.59	73.2	11.5	61.7	28.9546	2	10	10	10	2	2	2	2	2	2025	2	3250
1	242307	2	242307	黄银花	女	35	1	4	2025/10/19 21:37:45	2025/10/23 10:55:44	4.52	2	46.56	40.37	5.11	88.01	12.6724	9.86	8.09	157.421	2.87805	3					5.5	2	6.08	6.69	6.62	165	1.65	73.25	16	57.25	26.9054	2	10	10	10	2	2	2	2	2	2025	2	3505
1	187424	2	187424	苏梦如	女	32	1	3	2025/2/18 6:29:17	2025/2/21 16:04:52	5.19	1	99.38	45.86	4.88	108.05	15.558	10.98	9.03	225.478	3.37435	3					5.9	2				160	1.6	80	8	72	31.25	2	10	10	10	1	2	2	1	1	2025	2	3290
1	264011	1	264011	陈柳	女	26	2	5	2025/11/1 14:54:17	2025/11/6 10:53:11	4.65	2	218.11	48.49	4.5	106.91	15.3938	11.23	9.32	307.876	3.07876	1					5.1	2	5.66	9.09	6.55	155	1.55	57	9	48	23.7253	2	10	10	10	2	2	2	2	2	2025	2	2650
1	266928	1	266928	翁暖晴	女	25	1	4	2025/11/25 23:59:30	2025/11/29 12:10:32	4.55	2	33.13	14.27	3.84	50.5	7.27142	10.58	8.75	427.73	1.24099	4					5.2	2	4.91	12	6.28	169	1.69	63	15	48	22.0581	2	10	10	10	2	2	2	2	2	2025	2	3160
1	250835	1	250835	杨浩丽	女	34	2	7	2025/7/12 10:35:36	2025/7/19 11:02:06	5.35	1	20.76	17.26	5.17	154.72	22.2779	10.25	7.47	266.801	5.11897	1					5.7	2				152	1.52	70.6	9	61.6	30.5575	2	10	10	10	2	2	2	2	2	2025	2	3250
1	64346	2	64346	覃亭亭	女	37	1	4	2025/7/20 20:31:04	2025/7/24 12:15:38	6.09	1	406.97	153.74	5.37	78.41	11.2901	12.7	13.72	120.75	2.69458	3					6.5	1				155	1.55	67	5	62	27.8876	1	6	7	9	1	2	1	1	1	2025	2	3775
1	263949	1	263949	唐艳花	女	26	2	6	2025/10/31 16:45:16	2025/11/6 10:58:44	4.93	2	54.46	26.63	4.31	76.45	11.0079	11.54	9.43	271.8	2.10863	4	6.77	1.2	1.53	5.05	5	2	4.63	6.57	6.45	150	1.5	59.8	5	54.8	26.5778	2	10	10	10	1	2	2	2	2	2025	2	2730
1	210325	1	210325	覃俏燕	女	34	1	3	2024/7/21 5:14:50	2024/7/24 17:00:00	4.38	2	37.94	21.76	3.59	48	6.91145	10.04	5.13	1535.88	1.10276	4					5.2	2				156	1.56	55	10	45	22.6003	2	10	10	10	2	2	2	2	2	2024	2	2740
1	234465	1	234465	陈晨	女	35	1	11	2025/2/23 4:34:10	2025/3/6 12:01:42	6.33	1	25.38	20.28	5.79	76.74	11.0497	13.5	10.15	96.5037	2.84345	3					6.9	1	6.81	11.96	7.72	176	1.76	96	9	87	30.9917	2	9	9	9	1	2	2	1	1	2025	2	2740
1	220167	3	220167	阮富玲	女	27	2	5	2025/10/21 8:32:12	2025/10/26 13:16:28	4.63	2	38.07	6.03	3.86	57.21	8.23758	9.48	9.28	457.643	1.4132	4					5.7	2				150	1.5	54.5	11.5	43	24.2222	2	10	10	10	2	2	2	2	2	2025	2	2920
1	215625	1	215625	孙姣姣	女	30	1	5	2024/9/2 13:37:16	2024/9/7 11:50:03	4.68	2	99.68	18.7	4.36	103.99	14.9734	11.09	7.21	348.218	2.9015	1					5.4	2	4.14	10.72	8.35	162	1.62	72	15	57	27.4348	2	10	10	10	2	2	2	2	2	2024	1	4060
1	263275	1	263275	黄丽娟	女	37	1	5	2025/10/26 2:25:31	2025/10/31 13:24:50	5.08	2	23.69	21.54	5.51	124.51	17.928	14.94	11.97	178.388	4.39037	3	5.31	4.87	1.38	2.95	5.1	2				158	1.58	64	9	55	25.6369	2	10	10	10	2	2	2	2	2	2025	2	2890
1	260026	1	260026	覃佳	女	31	1	5	2025/9/25 7:15:42	2025/9/30 14:11:50	4.6	2	76.51	10.02	4.86	116.58	16.7862	11.62	11.04	246.856	3.62581	1	5.37	3.14	1.42	3.12	5.8	2				156	1.56	68	12	56	27.9421	2	10	10	10	2	2	2	1	1	2025	2	3280
1	236378	1	236378	牙海院	女	39	1	5	2025/3/11 4:24:57	2025/3/16 12:32:47	4.97	2	83.29	25.13	5.23	112.88	16.2534	7.88	11.71	187.901	3.77802	3					5.9	2				160	1.6	70.1	5.2	64.9	27.3828	2	9	10	10	1	2	2	1	1	2025	2	3290
1	208878	3	208878	梁月梅	女	29	2	5	2025/11/22 10:09:38	2025/11/27 11:51:34	4.57	2	46.64	9.77	4.14	87.9	12.6566	10.02	7.24	395.518	2.32881	4					5.8	2	5.13	9.57	7.25	160	1.6	60	13	47	23.4375	2	10	10	10	2	2	2	2	2	2025	2	2795
1	265180	1	265180	何玉婷	女	26	2	5	2025/11/11 5:20:39	2025/11/16 12:47:34	4.59	2	78.68	21.92	4.47	90.63	13.0497	11.94	10.27	269.065	2.59254	4					5.3	2	5.28	10.62	5.37	157	1.57	58	4	54	23.5304	2	10	10	10	2	2	2	1	1	2025	2	2400
1	221326	1	221326	杨海建	女	37	2	5	2024/10/25 6:43:56	2024/10/30 11:09:02	4.29	2	39.86	10.35	4.55	147.71	21.2685	10.28	8.89	405.115	4.30097	1					5.8	2				150	1.5	85	4	81	37.7778	2	10	10	10	2	1	2	2	2	2024	2	3990
1	33290	2	33290	陆月珍	女	34	2	4	2025/11/17 19:33:31	2025/11/21 12:22:46	4.36	2		26.76	4.1	101.75	14.6508	10.32	8.45	488.361	2.66971	1					5.4	2	5.31	9.36	8.06	153	1.53	70	15	55	29.903	2	10	10	10	2	2	2	2	2	2025	2	2800
1	267191	1	267191	黄琪美	女	29	2	4	2025/11/28 10:45:17	2025/12/2 15:00:07	4.95	2	87.6	38.3	4.36	89.06	12.8236	10.82	8.94	298.224	2.48493	4	6.13	1.99	1.81	3.68	5.2	2	5.12	6.19	5.55	160	1.6	66.2	12	54.2	25.8594	2	10	10	10	2	2	2	2	2	2025	2	3065
1	231826	3	231826	陆洁连	女	32	1	4	2025/3/25 4:12:09	2025/3/29 12:53:14	3.95	2	34.12	8.87	4.32	140.91	20.2894	10.66	9.68	494.864	3.89557	1					5.4	2				148	1.48	70	12	58	31.9576	2	10	10	10	2	2	2	2	2	2025	2	2850
1	229026	1	229026	黄静萍	女	33	1	4	2025/1/3 5:18:34	2025/1/7 11:52:40	4.1	2	4.99	6.65	4.07	102.53	14.7631	9.69	9.1	518.005	2.67049	1					5.4	2	4.49	9.3	6.75	153	1.53	62.5	15	47.5	26.6991	2	10	10	10	2	2	2	2	2	2025	2	2920
1	229126	1	229126	王天秀	女	35	2	3	2025/1/4 7:59:27	2025/1/7 11:32:46	4.82	2	165.41	56.17	4.5	57.54	8.2851	10.75	8.07	165.702	1.65702	2					5.6	2				160	1.6	65	11	54	25.3906	2	10	10	10	2	2	2	2	2	2025	2	2610
1	173623	3	173623	李艳艳	女	37	1	5	2025/7/7 19:43:44	2025/7/12 11:14:15	5.25	1	68.8	24.61	5.28	121.08	17.4341	10.53	9.52	195.889	4.09121	3	4.32	1.89	1.43	2.57	5.8	2	4.81	8.43	7.52	155	1.55	66.5	6	60.5	27.6795	2	10	10	10	2	2	2	1	1	2025	2	2980
1	248541	1	248541	卢艳	女	27	2	13	2025/6/24 15:42:27	2025/7/7 10:11:52	3.99	2	115.03	42.99	3.75	57.41	8.26638	10.53	8.5	661.31	1.37773	4					5.6	2				168	1.68	65.5	19	46.5	23.2072	2	10	10	10	1	2	2	2	2	2025	2	2540
1	249627	2	249627	窦慧	女	31	1	6	2025/8/27 16:49:25	2025/9/2 12:33:54	4.94	2	35.59	8.5	4.55	46.62	6.71274	10.37	8.39	127.862	1.35747	2	5.59	1.02	2.61	2.94	4.47	2	4.46	9.53	9.22	163	1.63	60	13	47	22.5827	2	10	10	10	2	2	2	1	2	2025	2	2425
1	268059	1	268059	温安妮	女	26	2	11	2025/12/6 3:15:02	2025/12/17 14:44:35	5.43	1	148.31	12.08	5.1	96.07	13.833	11.97	8.95	172.912	3.13547	3	5.33	2.25	1.95	2.93	5.6	2				145	1.45	55.3	10	45.3	26.302	1	10	10	10	1	2	2	1	1	2025	2	1755
1	134178	3	134178	黄阿随	女	33	2	9	2025/2/27 19:17:59	2025/3/8 14:39:49	7.16	1	154.73	28.59	6.74	93.17	13.4154	11.72	11.13	82.8112	4.01866	3					6	2	5.71	12.98	12.81	153	1.53	65.1	3	62.1	27.8098	2	10	10	10	2	2	2	1	1	2025	2	3430
1	262580	1	262580	张欣梅	女	33	2	3	2025/10/20 11:28:35	2025/10/23 15:10:54	4.86	2	222.07	51.65	4.8	147.98	21.3074	9.81	8.93	327.806	4.54558	1					5.1	2				152	1.52	69.6	10.2	59.4	30.1247	2	10	10	10	2	2	2	2	2	2025	2	2580
1	193751	2	193751	卢彩霞	女	30	2	5	2024/10/1 3:52:23	2024/10/6 12:17:12	5.5	1	19.73	2.96	6.05	120.14	17.2988	11.87	10.04	135.677	4.65145	3					5.5	2				158	1.58	46	10.5	35.5	18.4265	2	10	10	10	2	2	2	2	2	2024	2	3090
1	152745	3	152745	王珏	女	30	2	6	2024/10/9 15:07:35	2024/10/15 15:36:45	4.39	2	137.17	10.39	4.77	160.39	23.0943	10.37	9.74	363.69	4.89599	1					5.7	2	5.28	9.03	7.13	155	1.55	58	11	47	24.1415	2	10	10	10	2	2	2	2	2	2024	2	3150
1	226667	1	226667	冯小娟	女	36	1	6	2024/12/11 14:39:01	2024/12/17 11:26:58	4.42	2	63.52	16.24	4.97	139.25	20.0504	10.47	10.87	272.795	4.42891	1					6.4	1				150	1.5	58.5	12.5	46	26	2	10	10	10	2	2	2	2	2	2024	2	3930
1	40299	3	40299	玉闪希	女	34	2	4	2024/12/3 13:27:09	2024/12/7 11:09:45	4.49	2	13.98	11.55	6.28	134.76	19.4039	14.35	14.39	139.596	5.41584	3					6.3	1				155	1.55	70	10	60	29.1363	1	10	10	10	2	2	2	2	2	2024	2	3455
1	109721	3	109721	覃贵红	女	40	1	6	2024/7/26 9:11:26	2024/8/1 11:24:37	5.52	1	40.28	18.77	5.08	126	18.1425	12.77	8.97	229.653	4.09618	3	7.41	2.97	1.36	5.02	7	1	4.96	10.94	8.15	150	1.5	57	10	47	25.3333	1	10	10	10	2	2	2	2	2	2024	2	3180
1	211554	1	211554	程远淳	女	35	1	6	2024/7/30 9:27:19	2024/8/5 10:45:09	4.36	2		17.79	5.47	102.61	14.7747	9.94	9.49	149.997	3.59188	3					6	2				151	1.51	59	5	54	25.8761	2	9	10	10	2	2	2	2	2	2024	2	2985
1	212765	1	212765	谈兰英	女	39	1	6	2024/8/8 15:04:30	2024/8/14 12:02:36	4.6	2	71.25	14.24	4.29	146	21.0223	11.85	10.49	532.211	4.00826	1	5.25	1.75	1.82	3.21	5.9	2				155	1.55	69	8	61	28.7201	2	10	10	10	2	2	2	2	2	2024	2	3550
1	217726	1	217726	谢华艳	女	35	1	5	2024/9/23 11:02:05	2024/9/28 14:54:32	5.05	2	137.02	10.59	4.35	82.08	11.8186	10.79	9.68	278.084	2.28492	4					5.6	2	4.95	9.4	7.97	153	1.53	70	16	54	29.903	2	10	10	10	2	2	2	2	2	2024	2	3370
1	219435	1	219435	农丽莹	女	29	2	5	2024/10/10 4:42:23	2024/10/15 11:46:25	4.61	2	50.95	5.29	4.28	92.79	13.3607	12.24	8.85	342.582	2.5415	4	6.34	1.91	1.94	4.15	5.5	2				155	1.55	65	9	56	27.0552	2	10	10	10	2	2	2	1	1	2024	2	3470
1	220139	1	220139	黄妹	女	34	2	7	2024/10/15 15:28:49	2024/10/22 14:59:02	3.68	2	54.34	23.45	4.31	89.21	12.8452	9.98	8.65	317.166	2.46057	4					5	2				160	1.6	71.4	14	57.4	27.8906	2	10	10	10	2	2	2	2	2	2024	2	2920
1	220405	1	220405	江艳琼	女	33	2	6	2024/10/17 14:34:04	2024/10/23 11:40:14	4.53	2		13.88	4.12	106.1	15.2772	10.01	10.29	492.812	2.79742	1					4.4	2				151	1.51	60	7	53	26.3146	2	10	10	10	2	2	2	2	2	2024	2	3130
1	229727	1	229727	李青	女	28	1	4	2025/1/9 6:07:37	2025/1/13 11:07:33	4.54	2	17.5	10.88	4.42	46.54	6.70122	8.37	8.66	145.679	1.31642	2					5.2	2	5.12	7.36	6.15	157.5	1.575	59.3	10	49.3	23.9053	2	10	10	10	2	2	2	2	2	2025	2	2850
1	30128	2	30128	莫升晓	女	35	2	3	2025/9/17 2:38:43	2025/9/20 11:35:09	4.48	2	54.25	11.9	4.33	112.36	16.1785	9.55	10.7	389.844	3.11347	1					4.9	2				162	1.62	67	8	59	25.5296	2	10	10	10	2	2	2	1	2	2025	2	3765
1	222230	1	222230	黄秋妮	女	35	1	6	2024/11/2 10:38:49	2024/11/8 12:44:15	4.44	2	122.67	27.73	4.69	94.86	13.6587	9.82	9.81	229.559	2.84709	3					5.8	2				156	1.56	67	14	53	27.5312	2	10	10	10	1	2	2	2	2	2024	2	3425
1	224624	1	224624	蒙虹秀	女	34	2	9	2024/11/22 21:11:42	2024/12/1 12:29:35	4.03	2	16.24	10.66	3.67	56.09	8.07631	10.97	7.75	950.155	1.31734	4					5	2	4.87	8.73	6.43	154	1.54	56	5	51	23.6128	2	10	10	10	1	2	2	2	1	2024	2	3270
1	237328	2	237328	何丹	女	38	2	3	2025/9/21 0:39:08	2025/9/24 13:29:18	4.12	2	71.86	20.49	4.42	141.46	20.3686	10.54	7.38	442.796	4.0013	1	4.54	4.86	1.37	2.29	5.4	2	4.93	7.48	4.66	169	1.69	78	8	70	27.31	2	10	10	10	2	2	2	2	2	2025	2	3280
1	229028	1	229028	石洁清	女	30	1	7	2025/1/3 6:30:33	2025/1/10 17:00:00	4.34	2	49.36	5.23	3.83	105.49	15.1893	10.19	8.92	920.566	2.58556	4					5.3	2	4.61	7.67	5.69	159.5	1.595	68	8	60	26.7293	2	10	10	10	2	2	2	2	2	2025	2	3280
1	214653	1	214653	苏珍	女	33	2	5	2024/8/24 16:05:57	2024/8/29 11:17:37	4.35	2	53.22	9.04	3.95	43.21	6.22174	10.3	7.91	276.522	1.09226	4	6.63	1.96	1.72	4.71	5.2	2				160	1.6	62	12	50	24.2188	2	10	10	10	2	2	2	2	2	2024	2	3060
1	214934	1	214934	朱韦薇	女	27	2	4	2024/8/26 23:55:50	2024/8/30 11:16:51	4.65	2	93.4	10.27	4.51	131.09	18.8754	10.94	6.96	373.771	3.78348	1					6	2				160	1.6	71	13	58	27.7344	2	10	10	10	2	2	2	2	2	2024	2	2900
1	212197	1	212197	唐凤台	女	34	2	8	2024/8/5 22:26:45	2024/8/13 17:00:00	4.48	2	143.5	74.16	4.5	95	13.6789	8.21	8.52	273.578	2.73578	1	4.84	2.01	1.55	3.02	5.5	2	4.81	8.11	5.07	159	1.59	65	7	58	25.711	2	10	10	10	2	2	2	2	2	2024	2	3350
1	212574	1	212574	黄法芹	女	29	2	3	2024/8/7 7:35:31	2024/8/10 17:00:00	4.51	2	22.42	8.41	4.55	140	20.1584	10.7	10.23	383.969	4.07647	1					6.4	1	4.31	9.17	7.8	156	1.56	73	12	61	29.9967	2	10	10	10	2	2	2	2	2	2024	2	3495
1	235329	1	235329	杨丽娜	女	35	2	3	2025/3/3 6:54:58	2025/3/6 12:35:33	4.45	2	122.32	29.46	4.9	457.74	65.9093	10.72	8.71	941.561	14.3536	1					5.5	2				168	1.68	80	8	72	28.3447	2	10	10	10	1	2	2	2	2	2025	2	2780
1	218347	1	218347	覃淑敏	女	35	1	4	2024/9/27 16:10:27	2024/10/1 11:38:45	4.61	2	354.94	96.88	3.94	96.2	13.8517	11.62	9.65	629.622	2.42559	4					4.8	2				152	1.52	65.5	9.5	56	28.3501	2	10	10	10	2	2	2	2	1	2024	2	3115
1	218542	1	218542	谢路璐	女	40	1	6	2024/9/29 22:16:16	2024/10/5 13:25:19	4.02	2	11.18	4.37	3.98	102.93	14.8207	9.7	9.2	617.531	2.62162	1					5.1	2				155	1.55	55	8	47	22.8928	2	10	10	10	2	2	2	2	2	2024	2	2680
1	216132	1	216132	吴方	女	34	2	5	2024/9/6 11:45:41	2024/9/11 11:48:18	4.47	2	104.14	26.2	4.08	65.06	9.36789	10.08	7.39	323.031	1.69871	4					6.1	1				148	1.48	51	5	46	23.2834	2	10	10	10	2	2	2	2	2	2024	2	2900
1	127663	3	127663	莫敏	女	37	1	9	2024/10/21 23:56:57	2024/10/30 12:37:43	4.7	2	173.23	59.3	4.25	118.96	17.1289	9.78	9.14	456.77	3.23545	1					5.3	2	5.7	10.83	9.27	150	1.5	61	7	54	27.1111	2	10	10	10	2	2	2	1	1	2024	2	2020
1	221429	1	221429	马思然	女	37	1	3	2024/10/26 1:38:20	2024/10/29 11:30:51	4.21	2		44.59	3.62	129.04	18.5803	10.98	8.58	3096.71	2.98936	1					4.9	2				159	1.59	78	10	68	30.8532	2	9	10	10	2	2	2	2	2	2024	2	2920
1	228083	1	228083	覃芬	女	29	2	5	2024/12/25 1:56:16	2024/12/30 17:00:00	4.78	2	236.83	73.36	6.14	159.68	22.9921	13.87	10.97	174.182	6.27428	3					5.4	2				160	1.6	90	20	70	35.1562	2	10	10	10	2	2	2	2	2	2024	1	4000
1	167900	3	167900	黄梅兰	女	44	1	5	2024/12/5 12:23:53	2024/12/10 11:53:12	5.08	2	154.35	11.23	4.69	118.02	16.9935	10.19	10.27	285.605	3.5422	1					6.5	1				154	1.54	74	19	55	31.2026	2	10	10	10	2	2	2	2	2	2024	2	2440
1	97030	2	97030	黄玉凤	女	32	2	3	2024/7/19 12:26:10	2024/7/22 10:41:34	5.14	1	11.46	6.98	4.74	139	20.0144	10.14	7.66	322.813	4.21637	1					6.5	1	4.35	7.06	5.66	165	1.65	75.5	11.4	64.1	27.7319	2	8	9	10	1	2	2	1	1	2024	2	3080
1	208695	1	208695	赵夏萌	女	36	1	3	2024/7/9 2:36:30	2024/7/12 11:50:27	4.51	2	13.61	23.01	4.74	125	17.9986	7.27	8.61	290.299	3.7917	1					5.1	2	4.56	7.63	7.24	163	1.63	76	11.5	64.5	28.6048	2	10	10	10	2	2	2	2	2	2024	2	3470
1	214675	1	214675	农海娇	女	35	1	8	2024/8/25 7:35:38	2024/9/2 17:00:00	4.52	2	51.39	11.81	4.27	105.82	15.2369	11.64	9.95	395.763	2.89162	1					5.5	2				166	1.66	78	18	60	28.306	2	10	10	10	2	2	2	1	1	2024	2	2650
1	217940	1	217940	陈杰燕	女	38	1	4	2024/9/24 11:07:03	2024/9/28 14:34:04	3.91	2	65.42	58.82	3.79	45.98	6.62059	10.89	7.64	456.592	1.1152	4					5.6	2	4.42	6.81	4.62	156	1.56	54	12.5	41.5	22.1893	2	10	10	10	2	1	2	1	1	2024	2	2360
1	223845	1	223845	韦佳	女	28	2	4	2024/11/16 7:52:19	2024/11/20 11:09:01	4.59	2		8.1	4.64	122.91	17.6976	10.28	6.05	310.485	3.64964	1					5.9	2				158	1.58	75	15	60	30.0433	2	10	10	10	2	2	2	2	2	2024	2	3130
1	232968	1	232968	林露	女	34	2	5	2025/2/11 8:21:38	2025/2/16 11:44:14	5.31	1			6	78.23	11.2642	12.93	11.62	90.1138	3.00379	3					6.3	1				160	1.6	82	12	70	32.0312	1	10	10	10	2	2	2	1	1	2025	2	3710
1	204809	1	204809	陈桂歆	女	28	1	4	2024/6/6 6:46:43	2024/6/10 12:28:52	4.55	2	108.68	25.75	4.36	87.52	12.6019	10.81	7.68	293.067	2.44196	4					5.8	2				158	1.58	75	15	60	30.0433	2	10	10	10	2	2	2	2	1	2024	2	2555
1	215525	1	215525	潘仙斡	女	36	1	3	2024/9/2 2:33:00	2024/9/5 10:53:23	5.1	1			4.75	89.02	12.8179	9.81	9.25	205.086	2.70599	3					4.6	2				155	1.55	63	6	57	26.2227	2	10	10	10	2	2	2	2	2	2024	2	2885
1	258930	1	258930	农棉任	女	34	1	3	2025/9/16 5:15:28	2025/9/19 15:55:22	4.41	2	10.88	12.98	3.68	62.39	8.98344	9.84	9.38	998.16	1.46929	4	6.19	2.46	1.88	3.85	5.3	2				155	1.55	60	10	50	24.974	2	10	10	10	2	2	2	1	1	2025	2	3145
1	68880	4	68880	胡金荣	女	33	2	5	2025/12/2 15:21:30	2025/12/7 15:04:20	5.23	1			4.84	92.59	13.3319	10.39	9.2	198.983	2.86784	3					5.5	2				163	1.63	83	20	63	31.2394	2	10	10	10	2	2	2	2	2	2025	1	4015
1	237307	3	237307	韦冬梅	女	46	1	9	2025/7/16 0:12:17	2025/7/25 11:38:30	4.87	2	68.36	23.44	4.04	77.54	11.1649	10.76	10.13	413.514	2.00471	4					4.8	2				159	1.59	67	10.5	56.5	26.5021	2	10	10	10	2	2	2	1	1	2025	2	2920
1	250427	1	250427	黄月妍	女	40	1	6	2025/7/8 16:55:24	2025/7/14 12:35:15	4.26	2			3.93	72.39	10.4233	8.75	11	484.806	1.82061	4					5.6	2				153	1.53	56.5	8.5	48	24.136	2	10	10	10	1	2	2	1	1	2025	2	1250
1	207695	1	207695	陆妹	女	36	1	7	2024/7/2 21:04:08	2024/7/9 11:49:54	5.19	1			4.8	98.5	14.1829	11.4	9.48	218.198	3.02568	3						2				158	1.58	62	7	55	24.8358	2	10	10	10	2	2	2	2	1	2024	2	2550
1	247197	1	247197	韦淑锦	女	44	1	8	2025/6/12 22:38:46	2025/6/20 14:10:32	5.38	1			3.63	52.34	7.53636	11.41	9.71	1159.44	1.21587	4	4.61	2.61	1.25	2.48	5.9	2				158	1.58	67	12	55	26.8386	2	10	10	10	2	2	2	1	1	2025	2	2220
1	210931	1	210931	龙沈秋	女	32	1	5	2024/7/24 21:25:16	2024/7/29 13:02:30	4.55	2	90.02	19.46	4.68	122	17.5666	10.4	7.25	297.739	3.65385	1	5.88	2.93	1.88	3.5	5.9	2				156	1.56	73	11	62	29.9967	2	10	10	10	1	2	2	2	2	2024	2	3840
1	175731	4	175731	韦春晓	女	34	1	3	2024/9/5 7:02:41	2024/9/8 11:08:13	4.53	2	69.47	10.01	4.48	41.09	5.92	10.78	9.77	120.81	1.17	2					5.8	2	4.6	7.3	3.6	158	1.58	58	1	57	23.2335	2	10	10	10	2	2	2	2	1	2024	2	2695
1	163204	5	163204	李思勰	女	36	1	7	2025/11/22 15:16:59	2025/11/29 12:24:46	5.87	1	49.59		5.68	282.08	40.6163	13.35	9.55	372.626	10.2534	1	4.85	1.63	1.06	3.45	6	2	5.27	9.18	5.18	162	1.62	102	0	102	38.866	1	10	10	10	2	1	2	2	1	2025	1	5150
1	54232	2	54232	张小玲	女	39	1	5	2025/3/22 8:48:07	2025/3/27 9:59:43	5.15	1			4.86	102.53	14.7631	12.19	9.27	217.105	3.18884	3					6	2				160	1.6	78	11	67	30.4688	2	10	10	10	2	1	2	2	2	2025	1	4645
1	205795	1	205795	施颖芳	女	35	1	6	2024/6/14 18:20:56	2024/6/20 11:55:51	4.52	2	166.93	64.74	3.72	89.36	12.8668	10.8	8.47	1169.71	2.12731	4					5.5	2				151	1.51	77.5	9.5	68	33.9897	2	10	10	10	2	1	2	1	1	2024	1	4290
1	248709	1	248709	巫桂清	女	33	2	6	2025/6/25 16:55:52	2025/7/1 10:52:20	5.23	1		15.42	4.49	109.01	15.6962	12.56	7.25	317.095	3.13226	1	5.34	1.61	2.47	2.45	5.7	2				155	1.55	71	5	66	29.5525	2	10	10	10	2	2	2	2	1	2025	2	2600
1	260059	1	260059	陈丽芹	女	28	2	6	2025/9/25 11:41:45	2025/10/1 10:46:46	5.6	1			5.23	113.59	16.3557	10.24	8.43	189.083	3.80178	3					5.9	2	5.83	8.17	5.56	156	1.56	72	15	57	29.5858	2	10	10	10	2	1	2	2	2	2025	1	4100
1	186331	3	186331	唐巧	女	24	1	3	2025/8/14 6:37:44	2025/8/17 10:59:20	4.81	2	28.54	20.78	4.47	104.56	15.0554	7.47	8.86	310.421	2.99101	1					5.4	2	5.1	12.25	8.07	160	1.6	65	11	54	25.3906	2	10	10	10	2	2	2	2	2	2025	2	3040
1	241882	3	241882	苏晓曼	女	34	2	5	2025/9/24 6:06:16	2025/9/29 13:08:19	6.1	1			5.09	105.39	15.1749	12.06	10.93	190.88	3.43291	3					5.7	2	4.24	11.39	10.31	153	1.53	63	15	48	26.9127	2	10	10	10	2	2	2	2	1	2025	2	2590
1	221232	1	221232	李培华	女	29	1	5	2024/10/24 11:14:10	2024/10/29 11:57:43	4.2	2	26.14	13.6	3.73	55	7.91937	10.05	10.36	688.641	1.31285	4					5	2				157	1.57	60	10	50	24.3418	2	10	10	10	1	2	2	2	1	2024	2	3020
1	222665	2	222665	黄玉良	女	37	1	5	2024/11/27 5:33:57	2024/12/2 12:36:28	4.78	2	84.46	45.57	4.23	141.82	20.4204	10.67	8.67	559.464	3.83904	1					5.5	2	4.59	7.71	6.63	150	1.5	59	9	50	26.2222	2	10	10	10	2	2	2	1	1	2024	2	2380
1	262424	2	262424	蒙祎	女	40	1	8	2025/11/6 23:23:52	2025/11/14 12:13:45	5.98	1	18.72		5.23	145.33	20.9258	13.28	10.23	241.917	4.8641	3					8	1				150	1.5	55.5	4	51.5	24.6667	1	9	10	10	1	2	2	1	1	2025	2	1750
1	214599	2	214599	李雅	女	33	2	6	2025/1/25 14:59:48	2025/1/31 11:07:03	5.09	2	84.88	14.05	4.58	120.15	17.3002	10.79	6.23	320.374	3.52156	1					5.6	2				163	1.63	65	10	55	24.4646	2	7	9	10	2	2	1	1	1	2025	2	3385
1	76734	6	76734	卢金秋	女	37	1	5	2025/12/20 4:41:00	2025/12/25 12:55:50	4.6	2	132.95	50.65	6.23	222.84	32.0864	12.87	10.7	235.065	8.88437	3	5.05	2.79	1.58	3.03	5.6	2	5.02	9.83	9.14	155	1.55	72.2	10	62.2	30.052	2	9	10	10	2	1	2	1	1	2025	2	1980
1	199630	4	199630	黄小燕	女	35	1	7	2025/8/11 8:21:00	2025/8/18 12:48:28	4.6	2	223.69	11.84	4.81	154.16	22.1973	9.2	10.84	338.89	4.74528	1	5.63	2.72	1.42	3.87	6.3	1				153	1.53	58	12	46	24.7768	2	8	10	10	2	2	2	2	1	2025	2	2490
1	71443	3	71443	何叠兰	女	30	2	18	2025/4/29 12:06:25	2025/5/17 10:29:31	4.59	2		56.21	4.21	86.31	12.4276	10.88	8.54	350.075	2.32535	4					5	2				153	1.53	66.4	5	61.4	28.3652	2	10	10	10	2	2	2	1	1	2025	2	2380
1	231561	1	231561	卢爱益	女	31	2	5	2025/1/28 13:54:38	2025/2/2 15:05:10	5.1	1	79.82	14.71	5.06	116.06	16.7113	6.45	9.6	214.247	3.75819	3					5.1	2				150	1.5	74.2	14.5	59.7	32.9778	2	10	10	10	2	2	2	1	2	2025	1	4100
1	9763	3	9763	蒙泰蓉	女	35	1	7	2025/12/16 15:07:58	2025/12/23 16:35:35	4.83	2	43.66	9.79	6.72	147.07	21.1764	14.34	11.92	131.53	6.32468	3					5.8	2	5.31	11.62	6.77	159	1.59	76.5	10	66.5	30.2599	1	10	10	10	2	1	2	2	2	2025	1	4080
1	123265	2	123265	梁金媛	女	41	1	16	2024/10/14 21:24:52	2024/10/30 16:24:18	4.62	2	84.77	28.43	3.73	37.93	5.46148	8.66	8.75	474.912	0.905393	4					5.5	2	4.06	5.47	4.26	156	1.56	49	3	46	20.1348	2	10	10	10	1	1	2	1	1	2024	2	1445
1	232702	1	232702	黄丽烨	女	32	2	11	2025/2/8 21:12:03	2025/2/19 11:29:44	4.56	2		3.92	4.6	174.41	25.113	8.71	3.71	456.601	5.13422	1					7.1	1				151	1.51	78	30	48	34.209	2	10	10	10	2	2	2	1	1	2025	1	4590
1	233102	1	233102	罗金莲	女	25	2	10	2025/2/11 18:22:04	2025/2/21 11:34:14	4.01	2	12.89	5.08	4.17	259.2	37.3218	6.89	8.7	1114.08	6.91698	1					5.9	2				157	1.57	65	8.5	56.5	26.3702	2	10	10	10	2	2	2	1	1	2025	2	2200
1	99335	4	99335	黄舒琦	女	32	2	4	2024/12/19 3:05:48	2024/12/23 12:29:23	4.49	2	54.16	17.89	4.34	76.41	11.0022	10.86	7.79	261.956	2.12219	4					5.9	2	5.61	9.3	7.94	158	1.58	55	17	38	22.0317	1	10	10	10	2	2	2	1	1	2024	2	2290
1	36262	7	36262	陶丽珍	女	37	1	5	2025/11/17 6:43:38	2025/11/22 11:37:29	5.04	2	21.63	44.75	5.61	143.76	20.6998	15.96	14.16	196.206	5.16115	3	5.27	2.71	1.54	3.34	5.2	2				150	1.5	65	5	60	28.8889	2	10	10	10	2	2	2	2	1	2025	2	2435
1	254220	1	254220	郭秋凤	女	32	2	8	2025/8/7 21:48:28	2025/8/15 12:20:48	5.38	1			5.71	135.36	19.4903	12.78	11.78	176.383	4.9462	3					6.2	1				158	1.58	67	4	63	26.8386	2	8	10	10	2	2	2	1	1	2025	2	1250
1	214032	2	214032	陆燕红	女	34	1	6	2024/11/5 15:39:25	2024/11/11 12:08:04	4.65	2	20.83	16.72	5.64	265.53	38.2333	11.03	9.98	357.32	9.5838	1					6	2				148	1.48	69.6	9	60.6	31.775	2	10	10	10	2	2	2	2	2	2024	2	3150
1	213434	1	213434	胡雅萍	女	30	1	6	2024/8/13 23:23:07	2024/8/19 12:06:40	4.45	2	201.64	76.19	3.73	57.3	8.25054	8.87	8.59	717.438	1.36776	4	5.56	1.95	2.35	2.92	5.3	2	4.65	9.59	7.98	162	1.62	73.3	12	61.3	27.9302	2	10	10	10	2	2	2	2	2	2024	2	2990
1	219434	1	219434	施美连	女	31	1	3	2024/10/10 4:07:55	2024/10/13 12:23:47	4.39	2	88.08	67.4	3.73	33.37	4.8049	11.43	11.59	417.817	0.796545	4					5.3	2				163	1.63	57	8	49	21.4536	2	10	10	10	2	2	2	2	2	2024	2	2840
1	249035	1	249035	梁伟露	女	38	2	5	2025/6/28 17:25:18	2025/7/3 11:23:28	4.91	2	259.06	32.27	5.05	78.63	11.3218	12.05	10.98	146.088	2.54112	2					6	2	5.4			156	1.56	62.4	10	52.4	25.641	2	10	10	10	2	2	2	2	2	2025	2	3315
1	236037	2	236037	吴春旭	女	28	1	10	2025/5/12 16:54:34	2025/5/22 11:58:49	4.84	2	344.48	95.19	5.03	105.86	15.2426	9.43	9.94	199.25	3.40757	3	5.09	1.96	1.62	3.14	4.6	2				157	1.57	71	12.5	58.5	28.8044	2	10	10	10	2	2	2	2	2	2025	2	3175
1	117339	2	117339	韦阳春	女	30	1	3	2025/1/16 4:42:43	2025/1/19 11:09:59	4.22	2	49.05	6.93	4.29	63.02	9.07415	11.52	10.33	229.725	1.73014	2					5.4	2	4.61	10.32	6.54	163	1.63	66.6	22	44.6	25.0668	2	10	10	10	2	2	2	1	1	2025	2	3310
1	57939	3	57939	钟秀芬	女	31	1	8	2025/4/3 10:14:50	2025/4/11 15:44:56	4.65	2	42.91	14.08	4.56	97.04	13.9726	10.46	8.89	263.635	2.83179	1					5.4	2	4.75	8.82	5.55	151	1.51	60.1	8.5	51.6	26.3585	2	10	10	10	1	2	2	2	1	2025	2	3600
1	108639	4	108639	林开映	女	34	1	5	2024/12/1 15:48:13	2024/12/6 16:07:41	4.71	2	225.52	61.99	4.38	71.52	10.2981	10.03	6.52	234.047	2.00469	2					5.3	2				160	1.6	67.5	19	48.5	26.3672	2	10	10	10	2	2	2	2	2	2024	2	3275
1	131940	2	131940	王兰珠	女	37	2	3	2024/12/6 6:21:45	2024/12/9 11:24:54	4.62	2	121.64	29.88	4.47	101.93	14.6767	10.1	6.99	302.613	2.91578	1					5.5	2	5.19	8.27	6.83	155	1.55	69	15	54	28.7201	2	10	10	10	2	2	2	2	1	2024	2	2670
1	254940	1	254940	韦莉萍	女	41	2	6	2025/8/13 16:49:19	2025/8/19 11:39:39	5.44	1	84.18	10.21	4.92	79.64	11.4672	11.55	11.35	161.51	2.5075	2	7.06	2.43	2.16	4.35	5.8	2				160	1.6	81	15	66	31.6406	2	10	10	10	1	2	2	2	2	2025	2	3360
1	214241	1	214241	黄珍珍	女	35	2	5	2024/8/20 20:49:22	2024/8/25 12:55:21	5.03	2	74.93	12.49	4.53	166.02	23.905	10.1	9.93	464.174	4.81287	1	5.28	2.04	1.66	3.22	6	2				152	1.52	74	7.5	66.5	32.0291	2	10	10	10	2	1	2	2	1	2024	1	4080
1	197541	2	197541	周小清	女	37	2	7	2025/4/16 21:12:13	2025/4/23 11:13:15	4.3	2	58.88	12.14	3.97	107.01	15.4082	8.9	9.18	655.668	2.71869	1					5.5	2				150	1.5	66.5	13	53.5	29.5556	2	10	10	10	2	2	2	2	2	2025	2	3080
1	200742	2	200742	李杏怡	女	26	1	4	2024/5/19 6:43:29	2024/5/23 12:41:18	4.24	2	36.53	8.17	4.42	40.27	5.79842	8.87	8.85	126.053	1.13907	2	6.55	3.24	1.86	4.1	5.5	2	4.45	8	6.17	150	1.5	50	12	38	22.2222	2	6	8	9	1	2	1	2	1	2024	2	2780
1	25642	2	25642	麻桂桃	女	31	1	6	2025/8/28 19:34:01	2025/9/3 11:57:15	4.87	2	68.52	26.9	4.35	98.25	14.1469	10.6	8.93	332.867	2.73506	1	5.14	2.33	1.64	2.75	5.4	2				158	1.58	80.3	15	65.3	32.1663	2	10	10	10	1	2	2	2	2	2025	1	4295
1	185742	3	185742	吕春盈	女	28	1	6	2025/6/21 11:34:18	2025/6/27 12:20:54	4.15	2	146.18	28.14	4.65	87.19	12.5544	8.51	8.73	218.337	2.59457	2	5.14	2.88	1.91	2.68	5.2	2				153	1.53	60	10	50	25.6312	2	10	10	10	2	2	2	2	2	2025	2	2960
1	221543	1	221543	唐清清	女	32	1	5	2024/10/28 4:57:05	2024/11/2 12:38:18	4.5	2	30.65	5.86	4.06	46.94	6.75882	9.62	9.33	241.386	1.21959	2					4.9	2				165	1.65	63	13	50	23.1405	2	10	10	10	2	2	2	2	2	2024	2	3460
1	227444	1	227444	韦虹	女	28	1	8	2024/12/18 17:13:22	2024/12/26 12:03:19	5.13	1	53.72	17.79	4.93	107.78	15.5191	10.66	8.61	217.05	3.4004	3					5.9	2	5.04	8.39	5.1	155	1.55	69.4	6.4	63	28.8866	2	10	10	10	2	2	2	2	2	2024	2	3810
1	259944	1	259944	莫雪春	女	33	1	6	2025/9/24 11:46:54	2025/9/30 14:04:43	4.3	2	30.29	6.83	3.67	33.37	4.8049	11.01	9.51	565.282	0.783732	4	6.88	2.07	2.3	4.38	4.9	2				156	1.56	59	7	52	24.2439	2	10	10	10	2	2	2	2	2	2025	2	3320
1	63046	2	63046	黄林燕	女	30	1	3	2024/8/22 3:12:30	2024/8/25 14:39:50	5.05	2	114.18	18.8	4.59	119	17.1346	10.85	7.95	314.397	3.49546	1					5.9	2	4.87	9.79	5.6	160	1.6	73.8	12	61.8	28.8281	2	10	10	10	2	2	2	2	2	2024	2	2725
1	96846	2	96846	梁妙清	女	33	1	4	2025/3/11 9:53:22	2025/3/15 12:29:55	4.48	2	60.2	4.26	4.42	77.61	11.1749	9.94	9.4	242.934	2.19526	2					5.6	2				156	1.56	70	15	55	28.764	2	10	10	10	2	2	2	2	2	2025	2	3595
1	209248	1	209248	杨美凤	女	31	1	3	2024/7/13 6:33:52	2024/7/16 10:57:50	4.4	2	103.53	12.74	4.81	198	28.5097	8.53	8.68	435.263	6.09474	1					6.4	1				155	1.55	60	15	45	24.974	2	10	10	10	2	2	2	2	2	2024	2	2620
1	258949	1	258949	张福霞	女	33	1	5	2025/9/16 10:03:21	2025/9/21 12:38:10	4.23	2	14.06	20.15	4.3	81.39	11.7192	10.35	7.94	292.981	2.23967	4					5.5	2				155	1.55	61	10	51	25.3902	2	10	10	10	2	2	2	2	2	2025	2	3410
1	240950	1	240950	李艳芝	女	34	1	3	2025/4/19 1:04:53	2025/4/22 14:45:16	4.4	2	11.9	1.66	4.45	56.99	8.2059	9.2	9.28	172.756	1.62295	2					6.4	1				155	1.55	63.8	13	50.8	26.5557	2	10	10	10	2	2	2	1	2	2025	2	3130
1	73750	2	73750	周秀银	女	34	1	4	2025/8/4 23:51:55	2025/8/8 11:34:49	4.72	2	2.24	6.06	4.05	56.37	8.11663	10.58	8.83	295.15	1.46099	4	5.79	2.02	1.88	3.49	5.7	2				151	1.51	62	10	52	27.1918	2	10	10	10	2	2	2	2	2	2025	2	2550
1	223751	1	223751	蒙秋琴	女	31	1	3	2024/11/15 6:50:34	2024/11/18 11:40:35	4.33	2	75.93	6.37	4.23	58.17	8.37581	11.04	8.59	229.474	1.57465	2					5.6	2				160	1.6	78	12	66	30.4688	2	10	10	10	2	2	2	2	2	2024	2	3535
1	54651	2	54651	张鹭	女	40	2	3	2024/11/11 8:19:36	2024/11/14 10:50:09	4.61	2	105.82	35.38	4.22	49.76	7.16487	10.53	8.7	199.024	1.34381	2					5.3	2	5.01	8.63	9.22	158	1.58	60	12	48	24.0346	2	10	10	10	2	2	2	2	2	2024	2	3085
1	168551	4	168551	沈莉珍	女	31	1	5	2024/11/11 15:06:48	2024/11/16 11:36:22	5.21	1	88.7	14.01	4.34	157.66	22.7012	10.82	9.12	540.505	4.37881	1					6.1	1				159	1.59	71	15	56	28.0843	2	10	10	10	2	2	2	2	1	2024	2	3050
1	256152	1	256152	蓝玉洁	女	32	1	4	2025/8/23 11:30:15	2025/8/27 12:48:16	4.74	2	152.53	25.67	3.85	98.32	14.1569	8.61	9.82	808.968	2.42241	4	5.87	2.06	1.77	3.37	6.1	1	4.41	13.84	8.26	159	1.59	75.5	17	58.5	29.8643	2	10	10	10	2	2	2	2	2	2025	2	3660
1	240053	1	240053	蒋莉莉	女	27	1	7	2025/4/12 6:19:43	2025/4/19 14:54:08	4.54	2	74.72	9.32	4.72	74.66	10.7502	10.36	8.83	176.232	2.25515	2					5.9	2				155	1.55	62	12	50	25.8065	2	6	8	9	1	1	1	1	1	2025	2	2450
1	242953	1	242953	黄少玲	女	27	1	7	2025/5/7 16:02:02	2025/5/14 16:14:42	4.96	2	98.26	13.96	5.39	123.57	17.7927	10.32	10.56	188.282	4.26233	3	8.09	4.4	1.99	4.93	6.1	1				161	1.61	74	19	55	28.5483	2	10	10	10	1	2	2	2	2	2025	2	3400
1	243353	1	243353	班彩霞	女	30	1	5	2025/5/11 12:05:49	2025/5/16 10:56:47	4.01	2	152.52	27.48	4.39	105.25	15.1548	10.22	6.63	340.557	2.95687	1	6.46	2.78	1.66	4.35	6	2	4.76	9.14	8.39	153	1.53	72	10	62	30.7574	2	10	10	10	1	2	2	2	2	2025	2	2990
1	21954	2	21954	李红宜	女	42	2	6	2025/4/24 16:03:16	2025/4/30 12:18:58	4.8	2	3.65	1.44	5.05	102.05	14.694	10.27	6.21	189.6	3.29799	3					5.5	2				160	1.6	90.5	14	76.5	35.3516	2	10	10	10	2	2	2	2	2	2025	2	3640
1	222554	1	222554	余俊华	女	37	2	3	2024/11/5 6:23:20	2024/11/8 12:43:50	4.8	2	16.08	10.99	4.15	58.44	8.41469	11	9	258.913	1.55204	4					5.3	2	4.7	8.42	4.87	161	1.61	64.8	9	55.8	24.999	2	10	10	10	2	2	2	2	2	2024	2	3060
1	222654	1	222654	梁小燕	女	30	1	4	2024/11/5 16:12:44	2024/11/9 12:04:11	4.48	2	29.86	21	3.89	116.17	16.7271	10.7	6.89	857.802	2.89194	1					5.4	2				165	1.65	68	10	58	24.977	2	10	10	10	2	2	2	2	2	2024	2	2990
1	222754	1	222754	雷玲丽	女	33	1	6	2024/11/6 14:46:27	2024/11/12 13:19:18	5.01	2	13.96	35.87	5.33	152.56	21.9669	11.04	8.26	240.075	5.20371	3					5.9	2				153	1.53	77.5	14.5	63	33.1069	2	10	10	10	2	2	2	2	2	2024	2	3880
1	224957	1	224957	韦秋潋	女	36	2	6	2024/11/26 10:35:59	2024/12/2 12:35:11	4.91	2	238.29	149.56	5.5	131.55	18.9417	14.71	11.48	189.417	4.63019	3					5.5	2				155	1.55	78	8.5	69.5	32.4662	2	10	10	10	2	2	2	2	2	2024	1	4080
1	245257	1	245257	江洁	女	27	1	4	2025/5/27 8:55:39	2025/5/31 13:29:33	4.13	2	183.81	35.66	3.93	86.1	12.3974	10.24	8.59	576.624	2.16541	4	4.55	3.41	1.44	2.55	4.5	2	4.27	10.86	5.53	159	1.59	71.5	12	59.5	28.2821	2	10	10	10	2	2	2	2	2	2025	2	3285
1	165457	2	165457	黄丽诗	女	33	1	3	2025/3/11 4:27:58	2025/3/14 15:20:53	5.36	1	52.69	11.86	4.71	46.91	6.7545	11.21	11.9	111.645	1.41394	2					6.4	1				157	1.57	61	10.6	50.4	24.7475	2	10	10	10	2	2	2	2	2	2025	2	3040
1	247057	1	247057	蓝婉培	女	30	1	7	2025/6/12 0:31:10	2025/6/19 12:30:57	4.37	2	102.06	15.09	4.25	80.96	11.6573	10.51	9.02	310.862	2.20194	4	6.53	2.03	1.98	4.24	5.2	2	4.71	8.82	6.2	165	1.65	75	15	60	27.5482	2	10	10	10	2	2	2	2	2	2025	2	3785
1	237559	1	237559	潘美云	女	28	1	6	2025/3/20 11:01:50	2025/3/26 12:23:39	4.39	2	33.23	33.51	4.19	77.74	11.1937	10.8	10.44	324.454	2.08451	4					5.5	2	4.2	13.23	14.5	156	1.56	73.1	14	59.1	30.0378	2	10	10	10	2	2	2	2	2	2025	2	3580
1	42060	2	42060	钟春	女	30	1	3	2025/4/23 16:13:42	2025/4/26 11:18:37	4.21	2	156.85	26.95	4.24	73.44	10.5745	10.87	8.6	285.798	1.99271	4					5.1	2	4.67	7.73	7.44	160	1.6	71	10	61	27.7344	2	10	10	10	2	2	2	2	2	2025	2	3870
1	214660	2	214660	周婷娜	女	35	2	6	2024/11/5 14:55:59	2024/11/11 11:53:42	4.97	2	116.33	13.82	4.43	99.22	14.2865	11.09	7.54	307.237	2.81286	1					7	1				153	1.53	69.6	17	52.6	29.7322	2	10	10	10	2	2	2	2	2	2024	1	4200
1	186962	2	186962	覃玉梅	女	32	1	3	2025/3/12 8:42:47	2025/3/15 14:57:17	4.41	2	54.79	7.69	4.6	70.53	10.1555	8.92	8.69	184.646	2.07624	2					5.4	2	4.56	8.18	7.2	163	1.63	72	12	60	27.0993	2	10	10	10	2	2	2	1	2	2025	2	2505
1	231063	1	231063	谢薇薇	女	32	1	6	2025/1/21 9:24:02	2025/1/27 11:43:45	4.99	2	112.02	34.96	4.18	102.14	14.707	8.44	8.98	432.558	2.73223	1					5.7	2				156	1.56	76	16	60	31.2295	2	10	10	10	2	2	2	1	2	2025	2	3345
1	201563	2	201563	崔元	女	30	1	6	2024/11/9 10:12:57	2024/11/15 12:00:18	4.55	2	311.94	63.18	4.84	145.38	20.933	9.87	8.85	312.434	4.50293	1					5.8	2	4.57	7.19	6.05	152	1.52	81	8	73	35.0589	2	10	10	10	2	2	2	2	2	2024	2	3400
1	231963	2	231963	周焕琴	女	31	1	3	2025/7/18 2:12:19	2025/7/21 15:05:35	5.01	2	3.74	7.22	4.57	77.75	11.1951	9.19	8.69	209.254	2.27385	2	4.79	0.69	1.27	3.37	4.8	2	4.96	7.55	6.31	161	1.61	67	10	57	25.8478	2	10	10	10	2	2	2	2	2	2025	2	3540
1	254664	2	254664	蒙丽丹	女	36	2	8	2025/8/15 0:16:20	2025/8/23 14:44:54	4.7	2	52.17	14.14	4.18	78.49	11.3017	10.13	7.54	332.402	2.0996	4					5.7	2	4.63	6.61	5.59	154	1.54	60	15	45	25.2994	2	10	10	10	2	2	2	1	2	2025	2	2770
1	235264	1	235264	罗顾凤	女	31	1	6	2025/3/2 10:29:41	2025/3/8 13:29:53	4.81	2	170.25	30.19	4.44	153.51	22.1037	9.99	9.62	470.291	4.36179	1					5	2	5.46	8.29	11.96	158	1.58	70.4	10	60.4	28.2006	2	10	10	10	2	2	2	2	2	2025	2	3750
1	40665	4	40665	傅婷	女	32	1	6	2024/9/26 22:39:06	2024/10/2 11:41:19	4.77	2	103.33	10.56	4.79	91.49	13.1735	10.09	9.24	204.24	2.80449	3					5.6	2	4.76	7.56	7.05	153	1.53	66.1	15	51.1	28.237	2	10	10	10	2	2	2	2	2	2024	1	4290
1	258265	1	258265	梁秀琼	女	25	1	5	2025/9/10 12:00:33	2025/9/15 15:25:11	4.25	2	45.24	12.48	4.14	50.86	7.32325	10.49	8.46	228.852	1.34748	2	6.21	1.92	1.86	3.97	5.8	2				155	1.55	60	14	46	24.974	2	10	10	10	1	2	2	2	2	2025	2	3690
1	143967	3	143967	黎依依	女	33	1	6	2025/6/4 15:27:54	2025/6/10 11:24:05	4.48	2	156.18	33.84	4.37	111.2	16.0115	8.21	9.86	368.081	3.10979	1	6.63	2.16	2.19	3.94	6.3	1				152	1.52	67	8	59	28.9993	2	10	10	10	2	2	2	2	2	2025	2	3015
1	222569	1	222569	谭丽圆	女	34	1	4	2024/11/5 9:41:22	2024/11/9 12:02:54	5	2	180.11	46.19	5.7	140.21	20.1886	13.03	12.84	183.533	5.11445	3					6.3	1				152	1.52	52	4.4	47.6	22.5069	2	10	10	10	2	2	2	2	2	2024	2	3015
1	255369	1	255369	周海玲	女	27	1	3	2025/8/18 5:39:41	2025/8/21 14:48:44	4.64	2	18.15	12.86	4.39	60.02	8.64219	9.55	9.13	194.206	1.68619	2	7.24	2.53	2.32	4.27	5	2				157	1.57	64.5	7	57.5	26.1674	2	10	10	10	2	2	2	2	1	2025	2	3100
1	186669	2	186669	蒋兰芳	女	28	1	6	2025/6/28 10:25:20	2025/7/4 12:35:11	4.54	2	29.64	10.96	3.79	54.82	7.89345	9.99	9.28	544.376	1.32961	4					5.5	2				153	1.53	62	16.2	45.8	26.4855	2	10	10	10	2	2	2	2	2	2025	2	3230
1	252670	1	252670	甘秀凤	女	28	1	5	2025/7/27 7:12:28	2025/8/1 11:38:56	5.21	1	88.88	19.55	4.89	87.52	12.6019	11.4	10.1	181.322	2.73881	3	6.03	2.81	2.11	3.38	5.8	2				155	1.55	65.5	12	53.5	27.2633	2	10	10	10	2	1	2	1	1	2025	2	2840
1	115770	2	115770	邓芳芳	女	33	1	6	2025/5/6 9:57:15	2025/5/12 13:20:36	5.23	1	90.14	23.54	5.18	147.76	21.2757	7.5	6.52	253.283	4.89815	1	4.38	1.32	1.59	2.62	6.3	1				157	1.57	78.2	18.2	60	31.7254	2	10	10	10	2	2	2	2	2	2025	2	3770
1	257070	1	257070	邓萱影	女	31	1	2	2025/8/31 1:24:48	2025/9/2 16:51:23	4.86	2	71.93	8.73	4.66	219.24	31.568	11.41	11.2	544.276	6.53809	1	5.99	2.19	1.92	3.84	6.6	1				158	1.58	73	11	62	29.2421	1	9	10	10	2	2	2	1	1	2025	2	3150
1	217570	1	217570	张琴	女	34	1	6	2024/9/21 13:34:50	2024/9/27 11:58:39	4.34	2	80.57	6.28	3.95	72.09	10.3801	10.3	8.43	461.339	1.82229	4					5.8	2				158	1.58	56	11.5	44.5	22.4323	2	10	10	10	2	2	2	2	2	2024	2	2730
1	209170	3	209170	蒋健丽	女	32	1	5	2025/2/11 8:04:38	2025/2/16 11:47:23	4.5	2	82.63	36.14	3.91	152.52	21.9611	8.42	9.08	1071.27	3.81636	1					5.2	2	4.93	9.27	7.98	166	1.66	86	15	71	31.2092	2	10	10	10	1	2	2	1	1	2025	2	3460
1	252972	1	252972	黄林明	女	27	1	6	2025/7/29 10:46:48	2025/8/4 12:19:29	4.51	2	167.72	45.92	4.77	77.2	11.1159	13.51	13.91	175.054	2.35657	2	6.62	1.82	2.39	3.81	5.8	2	5.18	11.75	11.86	157	1.57	75.5	20	55.5	30.63	2	9	10	10	2	2	2	1	1	2025	2	3770
1	65772	2	65772	覃羽密	女	36	2	9	2025/4/21 17:23:59	2025/4/30 12:08:58	4.49	2	85.06	19.65	6.46	127.76	18.396	11.15	9.56	124.297	5.28169	3					5.7	2	5.4	7.26	8.04	158	1.58	75	15	60	30.0433	2	10	10	10	2	2	2	2	2	2025	2	3900
1	207273	2	207273	王冬梅	女	35	2	3	2024/11/19 7:29:11	2024/11/22 11:19:33	4.64	2	98.83	17.67	4.43	133.57	19.2325	10.57	8.33	413.603	3.78667	1					4.9	2				157	1.57	72.5	9.5	63	29.413	2	10	10	10	2	2	2	2	2	2024	2	2975
1	177574	4	177574	黄群	女	33	1	3	2025/8/8 3:24:20	2025/8/11 15:03:23	4.5	2	69.22	37.1	4.2	65.3	9.40245	10.97	9.52	268.641	1.75512	4					5.3	2				150	1.5	60	6	54	26.6667	2	10	10	10	2	2	2	2	2	2025	2	2905
1	260275	1	260275	赵燕姣	女	31	1	3	2025/9/27 12:35:34	2025/9/30 14:17:03	4.42	2	80.01	25.22	4.21	38.49	5.54212	10.61	7.1	156.116	1.03699	2	6.1	1.61	2.2	3.74	5.3	2	4.36	6.56	4.93	154	1.54	55	8	47	23.1911	2	10	10	10	2	2	2	2	2	2025	2	3070
1	221875	1	221875	黄丽华	女	33	1	3	2024/10/30 4:04:00	2024/11/2 11:47:48	4.34	2	49.16	15.79	4.1	77.3	11.1303	8.93	8.63	371.01	2.02819	4					5.5	2	4.37	6.25	5.57	165	1.65	84	10	74	30.854	2	10	10	10	2	2	2	2	2	2024	2	2790
1	82575	2	82575	施春燕	女	32	1	7	2025/6/4 20:36:49	2025/6/11 15:33:54	4.97	2	32.05	7.32	5.24	159.01	22.8956	8.21	6.57	263.168	5.33213	1	8.01	2.19	2.16	5.37	5.8	2				145	1.45	60.5	10	50.5	28.7753	2	10	10	10	2	2	2	1	1	2025	2	3290
1	125275	2	125275	倪艳云	女	37	2	6	2025/9/10 16:14:31	2025/9/16 13:03:08	4.89	2	62.19	9.87	4.04	43.02	6.19438	12.38	13.65	229.422	1.11224	2					5.3	2	5.07	11.02	8.06	163	1.63	80	7	73	30.1103	2	10	10	10	2	2	2	2	2	2025	2	3210
1	147375	2	147375	曾会乔	女	34	1	6	2024/9/30 15:34:38	2024/10/6 14:38:20	4.78	2	100.61	8.11	4.48	64.78	9.32757	8.36	9.54	190.359	1.85722	2					5.5	2	4.24	8.56	3.14	153	1.53	66.3	15.3	51	28.3224	2	10	10	10	2	2	2	2	2	2024	2	3800
1	211076	1	211076	庞武凤	女	41	2	3	2024/7/26 7:38:25	2024/7/29 11:41:23	4.5	2	18.92	7.91	4.45	116	16.7027	9.47	8.99	351.635	3.30342	1					6	2				154	1.54	67.9	10	57.9	28.6305	2	10	10	10	2	2	2	2	2	2024	2	3475
1	217576	1	217576	宋晓	女	33	1	6	2024/9/21 14:45:22	2024/9/27 13:18:50	4.85	2	68.52	10.95	5.06	50.13	7.21814	9.99	9.27	92.5403	1.62328	2					6	2	4.7	12.01	8.72	166	1.66	82.4	14.5	67.9	29.9027	2	10	10	10	2	2	2	1	2	2024	2	3960
1	231377	2	231377	莫晓艳	女	24	1	7	2025/4/17 18:24:23	2025/4/24 11:01:42	5.6	1	44.4	3.33	6.48	91.5	13.1749	13.03	12.22	88.4225	3.79438	3					6.2	1				155	1.55	73.5	10.5	63	30.5931	1	10	10	10	2	2	2	2	2	2025	2	3040
1	79178	5	79178	杨少丽	女	35	2	6	2025/6/9 16:09:02	2025/6/15 12:13:10	4.29	2	95.87	23.85	5.71	123.08	17.7221	13.58	14.35	160.381	4.49748	3					5.6	2				150	1.5	52.4	1	51.4	23.2889	2	10	10	10	2	2	2	2	2	2025	2	3370
1	218779	1	218779	龙玉鲜	女	39	2	5	2024/10/5 10:50:28	2024/10/10 11:43:42	4.76	2	67.07	16.69	3.88	88.67	12.7675	10.24	8.48	671.972	2.20168	4					5.2	2	4.38	7.12	5.45	161	1.61	81.5	10	71.5	31.4417	2	10	10	10	2	2	2	2	2	2024	2	3080
1	216480	1	216480	黄彩芳	女	37	2	12	2024/9/10 5:34:40	2024/9/22 15:15:41	4.29	2	271.58	13.11	4.14	46.96	6.7617	11.52	7.64	211.303	1.24415	2	7.25	1.46	2.15	4.99	5.1	2	4.83	9.55	7.27	151	1.51	58	8	50	25.4375	2	10	10	10	1	2	2	2	2	2024	2	2775
1	223081	1	223081	黄春媛	女	26	1	3	2024/11/10 2:59:04	2024/11/13 15:34:32	4.36	2	14.59	7.83	4.16	136.37	19.6357	9.8	8.86	595.021	3.63042	1					5.8	2				160	1.6	69	16	53	26.9531	2	10	10	10	2	2	2	2	2	2024	2	2980
1	220483	1	220483	卢东晴	女	25	1	3	2024/10/18 2:07:59	2024/10/21 11:52:48	4.87	2	20.78	5.04	4.12	46.98	6.76	11.44	6.81	218.06	1.24	2					5.6	2	4.64	8.15	3.6	163	1.63	65	11	54	24.4646	2	10	10	10	2	2	2	2	2	2024	2	3350
1	245683	1	245683	王莹钰	女	28	1	6	2025/5/31 15:13:16	2025/6/6 11:38:31	4.36	2	193.41	41.69	4.6	214.32	30.8596	10.48	9.3	561.084	6.30908	1					5.5	2	4.79	9.19	8.75	160	1.6	82	14	68	32.0312	2	10	10	10	2	2	2	2	2	2025	2	3385
1	233884	2	233884	罗丽枝	女	29	1	6	2025/4/26 0:12:07	2025/5/2 10:32:54	4.25	2	21.04	3.13	4.14	81.84	11.784	10.74	6.51	368.251	2.16826	4					5.4	2				157	1.57	61	15	46	24.7475	2	10	10	10	2	2	2	2	2	2025	2	3355
1	225285	1	225285	罗娟	女	29	1	3	2024/11/28 15:37:43	2024/12/1 11:54:01	3.9	2	84.4	10.85	3.7	115.69	16.658	10.46	8.49	1665.8	2.73932	1					5.2	2				160	1.6	59.5	10.6	48.9	23.2422	2	10	10	10	2	2	2	2	2	2024	2	2765
1	240886	1	240886	刘梦倩	女	32	1	5	2025/4/18 14:01:25	2025/4/23 11:22:38	3.99	2	148.14	84.29	4.63	114.42	16.4752	8.33	8.54	291.596	3.39022	1					5.3	2				159	1.59	89	16	73	35.2043	2	10	10	10	2	2	2	1	2	2025	2	3680
1	124786	2	124786	何春	女	30	1	6	2025/6/24 12:28:14	2025/6/30 13:17:01	4.11	2	27.48	10.26	4.69	106.04	15.2685	8.7	9.89	256.614	3.18264	1	4.73	1.43	2.06	2.5	5.4	2				150	1.5	73.3	22	51.3	32.5778	2	8	9	10	1	2	2	2	2	2025	2	2905
1	116686	2	116686	吴春梅	女	32	1	4	2025/7/3 9:01:30	2025/7/7 12:38:33	4.84	2	101	28.61	5.15	162.25	23.3621	8.95	6.85	283.177	5.34733	1	5.85	2.58	2.53	2.8	6	2	4.7	6.89	5.09	157	1.57	87	10	77	35.2955	2	10	10	10	2	2	2	2	2	2025	2	3200
1	224689	1	224689	黎兰花	女	41	2	4	2024/11/24 8:40:48	2024/11/28 11:17:52	4.72	2	65.24	20.63	4.25	79.08	11.3866	6.19	8.55	303.643	2.1508	4					5.4	2				160	1.6	75	12.5	62.5	29.2969	2	10	10	10	2	2	2	1	1	2024	2	3430
1	240190	1	240190	李丽春	女	37	2	6	2025/4/13 18:55:28	2025/4/19 11:22:19	4.31	2	123.46	77.16	4.9	159.61	22.982	11.93	10.35	328.314	5.00497	1	4.37	5.35	1.07	1.36	5.6	2	4.09	7.46	6.01	142	1.42	68.5	11	57.5	33.9714	2	10	10	10	1	2	2	2	2	2025	2	3330
1	216293	1	216293	林婉婷	女	21	1	6	2024/9/8 22:45:23	2024/9/14 12:16:58	4.56	2	68.15	23.59	4.34	218.75	31.4975	9.56	9.61	749.94	6.07551	1					7.5	1				158	1.58	83	16	67	33.2479	2	9	10	10	1	1	2	1	1	2024	2	3605
1	113194	3	113194	曾辉	女	41	2	6	2025/2/12 15:26:55	2025/2/18 11:36:23	4.54	2	107.28	78.74	5.43	86.48	12.4521	6.42	6.35	129.038	3.00511	3					5.4	2	4.34	9.78	5.95	160	1.6	75	15	60	29.2969	2	10	10	10	2	2	2	2	2	2025	2	3570
1	129394	2	129394	黄玉锦	女	34	1	5	2025/9/19 16:02:12	2025/9/24 12:19:08	4.88	2	63.95	18.92	4.46	63.63	9.16199	9.55	9.33	190.875	1.81611	2					5.6	2	4.91	9.64	7.77	155	1.55	64.5	15	49.5	26.847	2	10	10	10	2	2	2	2	2	2025	2	3170
1	244395	1	244395	覃良云	女	32	1	6	2025/5/19 16:12:13	2025/5/25 12:24:42	4.71	2	151.08	23.98	6.11	173.26	24.9474	12.34	10.41	191.168	6.77462	3	5.26	1.4	2.23	2.76	5.5	2	5.06	7.38	7.69	153	1.53	75.5	15	60.5	32.2526	2	10	10	10	2	2	2	2	2	2025	2	3630
1	226995	1	226995	毛莉花	女	36	2	3	2024/12/15 5:14:37	2024/12/18 10:13:40	4.65	2	40.52	10.58	4.46	108.4	15.6084	8.76	9.61	325.174	3.09392	1					5.2	2	4.85	11.79	7.55	158	1.58	70	8	62	28.0404	2	10	10	10	2	2	2	2	2	2024	2	3120
1	157495	4	157495	凌雅君	女	31	1	8	2025/6/10 16:23:39	2025/6/18 13:35:48	4.53	2	91.58	34.21	3.98	71.2	10.252	10.18	8.32	427.166	1.81346	4	4.17	1.19	1.74	2.06	5	2				149	1.49	51.6	12	39.6	23.2422	2	10	10	10	2	2	2	1	1	2025	2	2700
1	172696	3	172696	钟菊龄	女	30	1	4	2025/8/4 3:59:50	2025/8/8 12:26:20	4.63	2	163.27	46.82	4.34	91.71	13.2052	10.15	8.21	314.409	2.54713	4					5.6	2	4.65	11.25	9.05	158	1.58	67	17	50	26.8386	2	10	10	10	2	2	2	2	2	2025	2	3195
1	233096	2	233096	徐文丽	女	28	1	7	2025/6/29 4:32:01	2025/7/6 11:14:34	4.36	2	175.74	22.13	4.27	92.46	13.3132	10.36	6.78	345.797	2.52654	4	6.27	1.48	2.37	3.65	5.1	2	4.98	8.71	5.85	163	1.63	65	12	53	24.4646	2	10	10	10	2	2	2	2	2	2025	2	3510
1	218296	1	218296	黄玉桂	女	34	1	4	2024/9/27 10:07:56	2024/10/1 11:01:24	5.48	1	54.42	7.32	4.97	120.63	17.3693	10.8	8.43	236.317	3.83669	3					5.6	2				165	1.65	73	10	63	26.8136	2	10	10	10	2	2	2	2	2	2024	1	4200
1	226797	1	226797	陆艳梅	女	33	1	4	2024/12/12 14:50:14	2024/12/16 11:37:37	4.79	2	238.56	54.13	5.28	159.51	22.9676	14.41	11.26	258.063	5.38973	1					7.3	1	4.71	13.15	7	155	1.55	69	8	61	28.7201	2	10	10	10	2	2	2	2	2	2024	2	3490
1	104198	2	104198	莫欣鑫	女	31	1	4	2025/5/27 2:45:40	2025/5/31 13:35:48	4.32	2	73.25	29.62	4.12	55.5	7.99136	8.42	9.4	257.786	1.46331	4					5.2	2				150	1.5	50	12	38	22.2222	2	10	10	10	2	2	2	2	2	2025	2	2610
1	214398	1	214398	冉娅	女	31	1	2	2024/8/22 4:52:05	2024/8/24 17:00:00	4.27	2	46.56	17.42	4.41	76.5	11.0151	10.33	7.22	242.091	2.15896	2					5.7	2				163	1.63	61	8	53	22.9591	2	10	10	10	2	2	2	2	2	2024	2	3195
1	239298	1	239298	朱小妮	女	29	1	4	2025/4/7 10:29:36	2025/4/11 12:58:11	4.5	2	35.67	11.38	4.09	45.66	6.57451	10.68	7.07	222.865	1.1951	2	5.36	1.11	1.29	3.81	5.7	2				157	1.57	65	16.5	48.5	26.3702	2	10	10	10	2	2	2	2	1	2025	2	2930
1	249298	1	249298	黄丽芬	女	21	1	6	2025/6/30 16:38:23	2025/7/6 11:31:01	4.22	2	142.78	19.69	3.8	98.06	14.1195	10.49	6.18	941.301	2.38463	4					4.6	2	4.36	7	5.47	163	1.63	65	12.5	52.5	24.4646	2	10	10	10	2	2	2	1	1	2025	2	2740
1	221999	1	221999	罗冬雪	女	25	1	5	2024/10/31 9:38:39	2024/11/5 12:20:43	4.55	2	38.23	18.11	4.04	146.11	21.0382	9.39	9.08	779.191	3.77752	1					5.6	2	4.53	8.4	6.16	158	1.58	75.5	16	59.5	30.2436	2	10	10	10	2	2	2	1	1	2024	2	3960
1	227899	1	227899	黎思雅	女	28	1	6	2024/12/23 14:43:51	2024/12/29 12:16:23	4.58	2	34.15	10.21	4.65	107.2	15.4356	11.06	9.17	268.445	3.19002	1					5.4	2				166	1.66	67	7.5	59.5	24.3141	2	10	10	10	2	2	2	2	2	2024	2	3920
1	18499	2	18499	覃艳萍	女	38	2	6	2025/5/24 23:17:19	2025/5/30 11:49:59	4.07	2	116.69	24.05	4.75	90.45	13.0238	12.66	7.3	208.38	2.74946	3	4.96	2.62	1.3	2.92	5.7	2				150	1.5	54	12	42	24	2	8	10	10	1	2	2	1	1	2025	2	2615
1	235079	2	235079	韦晓玲	女	31	1	5	2025/8/7 9:57:21	2025/8/12 11:40:05	4.56	2	101.36	36.39	4.23	57.9	8.34	8.7	8.74	228.49	1.57	2					5.3	2	4.04	8.1	4.61	153	1.53	56	13	43	23.9224	2	10	10	10	1	2	2	1	1	2025	2	1750
1	231473	2	231473	冯振芳	女	29	2	3	2025/1/30 11:24:21	2025/2/2 13:45:28	4.06	2	29.27	4.13	5.18	40.72	5.86321	7.3	6.97	69.8001	1.34984	2					5.5	2				160	1.6	59	12.8	46.2	23.0469	2	10	10	10	2	2	2	2	2	2025	2	2875
1	231488	1	231488	施燕萍	女	30	2	6	2025/1/26 10:30:44	2025/2/1 10:50:50	4.44	2	34.3	11.96	3.87	161.24	23.2167	10.66	10.92	1254.96	3.99327	1					5.5	2	4.41	10	7.5	157	1.57	70	14	56	28.3987	2	10	10	10	2	2	2	2	2	2025	2	3710
1	231602	1	231602	舒丽琴	女	28	2	8	2025/1/30 12:47:23	2025/2/7 10:28:52	4.42	2	106.84	31.42	4.37	131.13	18.8812	10.13	6.56	434.051	3.66715	1					5.6	2	4.66	9.04	7.09	167	1.67	89	15	74	31.9122	2	9	10	10	1	2	2	2	2	2025	2	3630
1	204036	2	204036	黄小凤	女	38	2	5	2025/2/5 18:59:14	2025/2/10 11:08:38	4.76	2	7.86	2.24	4.82	165.03	23.7624	11.81	9.41	360.037	5.09044	1					5.8	2				156	1.56	70.6	9.6	61	29.0105	2	6	7	7	1	2	1	2	1	2025	2	2855
1	255911	1	255911	方娟	女	32	2	5	2025/8/21 15:03:16	2025/8/26 12:32:02	5.08	2	78.54	22	4.03	108.07	15.5608	10.51	9.1	587.201	2.78712	1	6.34	1.7	2.48	3.46	5.5	2				161	1.61	86	10	76	33.1777	2	10	10	10	2	2	2	2	2	2025	2	2920
1	242115	2	242115	覃娜	女	43	1	5	2025/11/5 9:11:30	2025/11/10 13:06:04	4.89	2	63.39	21.12	4.59	66.81	9.61987	11.02	9.1	176.511	1.96245	2	5.17	1.47	2.1	2.77	5.4	2	5.43	8.69	6.57	161	1.61	72	12	60	27.7767	2	10	10	10	2	2	2	2	2	2025	2	2655
1	269515	1	269515	苏琼梅	女	33	2	5	2025/12/18 9:19:22	2025/12/23 11:51:31	3.97	2	94.96	38.57	4.01	94.71	13.6371	10.82	7.35	534.79	2.43044	4	6.57	1.18	2.46	4.11	5.3	2				159	1.59	68.5	10.5	58	27.0954	2	10	10	10	2	2	2	2	2	2025	2	3210
1	245619	1	245619	韦侣芳	女	42	1	7	2025/5/30 12:11:58	2025/6/6 11:40:10	4.46	2	307.13	93.69	4.75	113.75	16.3787	11.59	10.59	262.059	3.45772	1					5.6	2				155	1.55	70	13	57	29.1363	2	10	10	10	2	2	2	2	2	2025	2	3650
1	263221	1	263221	潘钰蓉	女	30	2	6	2025/10/25 8:58:07	2025/10/31 13:16:29	4.88	2	149.01	62.05	4.56	73.38	10.5659	9.4	8.91	199.356	2.14135	2	5.24	2.31	1.58	3.35	4.9	2	5.4	8.35	3.04	160	1.6	60	8	52	23.4375	2	10	10	10	2	2	2	2	2	2025	2	3350
1	261422	1	261422	陆玉芳	女	33	2	6	2025/10/10 15:38:05	2025/10/16 14:54:31	4.26	2	87.92	18.03	4.26	175.08	25.2095	12.87	9.83	663.408	4.773	1	5.43	2.71	2.05	3.04	5.3	2	4.75	11.05	7.63	160	1.6	71.2	17	54.2	27.8125	2	10	10	10	2	2	2	2	2	2025	2	3050
1	260723	1	260723	郑梅芳	女	27	2	4	2025/10/5 6:08:28	2025/10/9 13:19:21	4.53	2	107.83	19.94	4.49	56.88	8.19006	10.46	7.33	165.456	1.63437	2					5.3	2				164	1.64	57.6	12	45.6	21.4158	2	10	10	10	2	2	2	2	2	2025	2	3150
1	263428	1	263428	胡珊	女	37	1	5	2025/10/27 14:03:51	2025/11/1 13:02:23	5.07	2	104.59	36.67	4.63	85.31	12.2837	10.24	8.83	217.41	2.5277	2	5.27	2.35	1.41	3.56	5.8	2				156	1.56	67.5	7.4	60.1	27.7367	2	10	10	10	2	2	2	2	2	2025	2	3080
1	122234	2	122234	谭翠珍	女	47	1	6	2025/4/1 17:19:47	2025/4/7 12:06:23	4.83	2	224.65	84.62	4.59	54.4	7.83297	13.23	11.81	143.724	1.59793	2					5.3	2	4.99	9.86	7.04	158	1.58	63	7	56	25.2363	1	10	10	10	2	2	2	1	1	2025	2	3170
1	262335	1	262335	葛敬芬	女	30	2	6	2025/10/17 15:11:58	2025/10/23 12:47:30	4.76	2	140.97	27.07	4.32	153.87	22.1555	9.23	9.76	540.378	4.25386	1					5.9	2				153	1.53	65	12	53	27.7671	2	10	10	10	2	2	2	2	2	2025	2	3225
1	264843	1	264843	黄秀霞	女	29	2	4	2025/11/8 10:09:25	2025/11/12 11:10:35	4.48	2	26.02	5.05	4.72	121.65	17.5162	10.58	7.02	287.151	3.67451	1					5.4	2				163	1.63	80	13	67	30.1103	2	10	10	10	2	2	2	1	2	2025	2	3600
1	239055	1	239055	黄晓清	女	25	2	6	2025/4/5 11:33:08	2025/4/11 15:44:35	4.12	2	40.89	2.87	4.58	144.77	20.8452	9.24	8.79	386.022	4.24316	1					5.8	2				154	1.54	72	20	52	30.3593	2	10	10	10	2	2	2	2	2	2025	2	3420
1	250659	1	250659	陈冬梅	女	30	2	4	2025/7/10 14:54:42	2025/7/14 11:52:35	4.5	2		16.88	4.86	141.01	20.3038	8.5	10.15	298.586	4.38562	1	6.29	2.94	1.77	4.14	5.3	2				157	1.57	74.4	10	64.4	30.1838	2	10	10	10	2	2	2	2	2	2025	2	3680
1	245659	2	245659	胡秋玲	女	31	2	6	2025/10/7 13:19:37	2025/10/13 13:41:12	4.53	2	113.71	30.11	3.88	65.5	9.43125	9.84	10.12	496.381	1.62637	4	5.19	1.66	2.42	2.6	5.4	2	4.7	10.1	6.04	157	1.57	67	12.5	54.5	27.1816	2	10	10	10	2	2	2	2	2	2025	2	3500
1	189162	2	189162	陆秋利	女	35	1	6	2025/11/9 16:30:35	2025/11/15 12:43:57	4.19	2	153.09	32.2	4.72	78.66	11.3261	6.78	8.54	185.674	2.37597	2	4.59	1.24	1.75	2.71	5	2				158	1.58	65.6	15	50.6	26.2778	2	10	10	10	2	2	2	2	1	2025	2	3110
1	41163	3	41163	蒙晓琪	女	29	2	3	2025/10/19 6:53:53	2025/10/22 13:35:31	4.11	2	68.21	25.69	4.58	103.6	14.9172	11.81	7	276.245	3.03648	1					5.5	2				165	1.65	78	20	58	28.6501	2	10	10	10	2	2	2	2	2	2025	2	2750
1	109063	2	109063	韦瑶	女	31	2	5	2025/10/24 10:06:35	2025/10/29 12:19:28	4.56	2	44.52	14.86	4.62	176.72	25.4456	10.34	7.58	454.387	5.22484	1					6.2	1				156	1.56	78.7	28	50.7	32.3389	1	10	10	10	2	2	2	1	1	2025	2	3540
1	228579	1	228579	廖兰婷	女	28	2	3	2024/12/30 4:06:22	2025/1/2 11:41:04	4.13	2	112.88	25.21	3.98	60.4	8.6969	11.93	8.01	362.371	1.53839	4					4.9	2	4.58	12.55	8.46	162	1.62	61.5	15	46.5	23.4339	2	10	10	10	2	2	2	2	2	2025	2	2965
1	264487	1	264487	黄小贞	女	31	2	3	2025/11/5 5:00:12	2025/11/8 12:55:44	4.66	2	63.3	36.53	4.7	108.1	15.5652	11.56	10.47	259.419	3.25139	1	4.87	1.12	2.49	2.34	5.6	2				152	1.52	51	10	41	22.0741	2	10	10	10	2	2	2	2	2	2025	2	2875
1	228292	1	228292	卢爱祯	女	31	2	9	2024/12/26 15:25:23	2025/1/4 12:22:37	4.67	2	21.75	8.05	4.9	109.86	15.8186	7.89	9.53	225.98	3.44493	3					5.7	2	4.88	8.54	9.22	155	1.55	68	16	52	28.3039	2	10	10	10	2	2	2	2	2	2025	2	3860
1	121596	3	121596	陆少娇	女	30	2	4	2025/10/10 12:44:49	2025/10/14 11:37:15	4.13	2	116.73	53.35	4.14	68.16	9.81425	11.39	10.28	306.695	1.80582	4	7.32	2.81	2.13	4.91	5.3	2				150	1.5	56.7	12	44.7	25.2	2	8	10	10	2	2	2	2	2	2025	2	3460
1	215399	2	215399	麦燕飞	女	33	2	5	2025/10/20 10:40:48	2025/10/25 12:42:08	4.23	2	54.72	21.06	3.92	66.62	9.59251	10.69	8.83	456.786	1.67123	4	6.69	1.95	2.13	4.4	5.1	2	4.58	8.68	5.29	159	1.59	62.9	15.4	47.5	24.8803	2	10	10	10	2	2	2	1	1	2025	2	3630
1	249805	1	249805	韦利利	女	32	2	4	2025/7/3 22:52:32	2025/7/7 13:58:51	4.67	2	66.4	74.38	4.44	125.98	18.1397	10.96	9.15	385.95	3.57956	1					5.9	2				160	1.6	67	5	62	26.1719	2	10	10	10	2	2	2	1	2	2025	2	3400
1	200508	2	200508	唐秋华	女	33	2	8	2025/11/11 23:36:39	2025/11/19 17:00:00	4.73	2	40.98	73.32	4.63	91.46	13.1692	8.29	8.59	233.083	2.70993	3					5.9	2				156	1.56	63	17.5	45.5	25.8876	2	10	10	10	2	2	2	2	1	2025	2	2935
1	267509	1	267509	杨丽秋	女	33	2	10	2025/12/1 16:00:44	2025/12/11 12:41:32	5.24	1	337.53	213.97	6.16	201.3	28.9849	11.76	10.75	217.931	7.93542	3					6.7	1	7.26	12.98	12.68	152	1.52	87.5	5	82.5	37.8722	1	10	10	10	1	1	2	2	2	2025	2	3000
1	262516	1	262516	李燕仙	女	30	2	4	2025/10/19 21:26:56	2025/10/23 13:26:03	4.8	2	192.21	93.94	4.42	82.78	11.9194	10.39	8.79	259.117	2.34149	4	5.2	1.91	1.74	2.91	5	2	5.03	5.93	6.04	156	1.56	68.9	10	58.9	28.312	2	10	10	10	2	2	2	2	2	2025	2	3050
1	254219	2	254219	蒙贵敏	女	28	2	4	2025/11/20 11:45:35	2025/11/24 15:05:57	4.29	2	51.86	13.42	3.92	125.15	18.0202	11.3	9.67	858.103	3.13951	1	6.28	3.79	1.79	3.49	5.5	2				164	1.64	68	16	52	25.2826	2	10	10	10	2	2	2	2	2	2025	2	3255
1	260424	1	260424	李永媚	女	31	2	3	2025/9/29 4:26:44	2025/10/2 12:05:13	4.32	2	150.64	9.14	4.18	66.68	9.60115	5.41	8.61	282.387	1.78368	4					5.6	2				164	1.64	72.5	10	62.5	26.9557	2	10	10	10	2	2	2	2	2	2025	2	3990
1	266325	1	266325	黄宁	女	34	2	5	2025/11/20 16:08:58	2025/11/25 15:47:13	4.37	2	78.62	14.71	3.78	95.36	13.7307	10.11	9.09	980.767	2.30676	4					5.3	2	4.77	8.03	6.43	150	1.5	65	5	60	28.8889	2	10	10	10	2	2	2	2	2	2025	2	2865
1	267326	1	267326	谢香平	女	28	2	4	2025/11/29 21:12:08	2025/12/3 16:35:36	6.27	1	130.08	41.36	5.79	107.96	15.545	14.19	12.1	135.764	4.00025	3	8.18	2.56	2.13	5.18	5.6	2	5.16	9.85	8.92	168	1.68	91	6	85	32.2421	2	10	10	10	2	2	2	1	2	2025	2	3115
1	221131	4	221131	石丽萍	女	34	2	5	2025/11/29 4:49:02	2025/12/4 15:50:17	5.23	1	61.53	9.29	4.62	97.24	14.0014	9.27	8.79	250.026	2.87496	1					5.8	2	4.79	9.92	8.33	156	1.56	67	15	52	27.5312	2	6	9	10	1	2	1	1	1	2025	2	2140
1	266331	1	266331	熊秋燕	女	25	2	6	2025/11/20 16:19:51	2025/11/26 14:43:39	5.15	1	150.31	61.53	5.76	134.79	19.4082	8.21	8.59	171.754	4.9685	3	3.16	3.33	1.35	0.89	5.7	2	5.11	9.55	7.35	153	1.53	81.65	6	75.65	34.8797	2	10	10	10	2	2	2	2	2	2025	2	3930
1	218636	2	218636	苏雯雯	女	25	2	3	2025/10/14 4:56:12	2025/10/17 11:09:18	4.74	2	34.01	12.24	4.41	100.36	14.4507	10.32	7.78	317.597	2.83233	1	7.46	2.21	2.16	5.12	5.3	2				158	1.58	60	10	50	24.0346	2	10	10	10	2	2	2	2	2	2025	2	2965
1	260337	2	260337	韦丹凤	女	39	1	6	2025/10/19 16:42:21	2025/10/25 13:31:47	5.41	1	156.52	57.6	5.01	137.33	19.7739	11.58	8.88	261.906	4.403	1					5.6	2	5.93	10.55	7.21	160	1.6	75.5	12	63.5	29.4922	2	10	10	10	2	2	2	1	1	2025	2	3805
1	197540	5	197540	何美花	女	30	2	3	2025/12/10 14:42:46	2025/12/13 14:35:45	4.49	2	35.38	6.39	4.05	65.79	9.473	6.94	10.15	344.473	1.70514	4					5.8	2	4.58	10.46	4.62	156	1.56	63.4	16	47.4	26.0519	2	10	10	10	2	2	2	1	1	2025	2	2725
1	119740	5	119740	滕凤燕	女	40	1	7	2025/1/24 10:43:40	2025/1/31 10:58:04	3.53	2	236.23	109.13	3.62	63.79	9.18503	10.09	8.15	1530.84	1.47777	4					5.3	2	5.41	11.76	8.23	158	1.58	68	8.5	59.5	27.2392	2	9	10	10	1	2	2	2	1	2025	2	3160
1	245141	2	245141	雷华	女	36	1	5	2025/12/5 10:18:46	2025/12/10 12:25:53	4.37	2	79.47	8.42	4.17	64.01	9.2167	9.86	9.37	275.125	1.70816	4	5.51	2.54	1.78	3.22	5.3	2				155	1.55	62	11.5	50.5	25.8065	2	10	10	10	2	2	2	2	2	2025	2	3050
1	125546	3	125546	谭庆婷	女	28	2	4	2025/10/14 19:58:51	2025/10/18 12:10:57	4.88	2	86.06	13.91	4.73	142.43	20.5083	7.28	9.26	333.468	4.3113	1					5.3	2				150	1.5	68	12	56	30.2222	2	10	10	10	2	2	2	2	2	2025	2	3080
1	247346	1	247346	林静	女	32	2	7	2025/6/14 15:21:31	2025/6/21 12:11:08	4.51	2	124.01	45.34	4.84	121.53	17.4989	10.67	8.97	261.178	3.76421	1					5.6	2	4.57	8.93	7.38	155	1.55	69.3	11.6	57.7	28.845	2	10	10	10	2	2	2	2	2	2025	2	2950
1	57847	3	57847	张少凤	女	42	1	6	2025/10/2 19:58:58	2025/10/8 12:49:11	4.64	2	6.9	8.15	5.69	251.37	36.1944	5.9	5.2	330.542	9.15316	1	6.26	2.44	1.93	3.98	5.4	2				155	1.55	80	16	64	33.2986	2	10	10	10	2	2	2	2	2	2025	2	3360
1	261953	1	261953	蒙春华	女	34	2	8	2025/10/14 15:36:19	2025/10/22 12:07:17	3.93	2	141.74	23.33	4.13	201.74	29.0482	9.89	8.81	922.166	5.33197	1	4.45	4.07	1.71	2.22	5.9	2				160	1.6	65.3	15	50.3	25.5078	2	6	9	10	1	2	1	2	1	2025	2	3010
1	267258	1	267258	韦玲	女	38	1	3	2025/11/29 6:42:47	2025/12/2 14:28:37	4.9	2	16.3	11.76	4.67	107.02	15.4096	10.41	9.88	263.413	3.19836	1					5.4	2	4.86	4.83	5.94	160	1.6	70	9	61	27.3438	2	10	10	10	2	2	2	2	2	2025	2	3250
1	57861	2	57861	梁振容	女	31	2	3	2025/11/13 7:33:35	2025/11/16 12:47:26	4.39	2	74.38	13.09	4.48	72.98	10.5083	10.73	7.67	214.455	2.09232	2	5.7	2.22	1.53	3.72	5.5	2	4.86	10.58	6.41	153	1.53	71.5	9	62.5	30.5438	2	10	10	10	2	2	2	2	2	2025	2	2610
1	263662	1	263662	王小倩	女	30	2	3	2025/10/29 9:38:47	2025/11/1 15:36:05	4.59	2	14.03	10.14	4.81	107.86	15.5306	9.54	8.65	237.108	3.3201	3					5.8	2				153	1.53	60	10	50	25.6312	2	10	10	10	2	2	2	1	2	2025	2	3190
1	266364	1	266364	覃华英	女	33	2	3	2025/11/21 4:05:45	2025/11/24 12:10:45	4.2	2	61.65	31.06	3.9	71.49	10.2937	10.14	7.05	514.687	1.78425	4	3.06	1.46	1.33	1.51	4.4	2				153	1.53	62	9	53	26.4855	2	10	10	10	2	2	2	2	2	2025	2	3130
1	269364	1	269364	李玉珊	女	29	2	4	2025/12/17 2:06:06	2025/12/21 12:07:52	5.15	1	72.77	30.18	4.22	162.89	23.4543	11.71	9.77	651.508	4.39898	1	4.35	2.55	1.45	2.45	5.4	2				159	1.59	65	6	59	25.711	2	10	10	10	2	2	2	2	2	2025	2	2955
1	41566	3	41566	梁梅园	女	29	2	4	2025/8/24 9:51:12	2025/8/28 16:37:46	4.44	2	1028.93	526.37	3.99	84.69	12.1944	10.01	8.51	497.73	2.16247	4					4.5	2				153	1.53	65	8	57	27.7671	2	10	10	10	2	2	2	1	2	2025	2	3250
1	151667	2	151667	卢月芳	女	31	2	5	2025/10/28 4:22:27	2025/11/2 12:41:42	4.75	2	49.56	12.53	4.64	74.6	10.7415	10.73	8.52	188.448	2.21514	2					5.7	2	5.68	11.41	9.58	154	1.54	63	13	50	26.5643	2	10	10	10	1	2	2	2	2	2025	2	3115
1	268772	1	268772	韦碧珍	女	34	2	6	2025/12/12 5:45:12	2025/12/18 12:19:23	4.47	2	301.92	41.46	4.01	155.38	22.3729	12.04	9.51	877.37	3.98735	1					5.9	2				156	1.56	59	7	52	24.2439	2	10	10	10	2	2	2	2	2	2025	2	3340
1	261074	2	261074	陈晓丹	女	31	2	4	2025/11/28 14:48:59	2025/12/2 13:12:14	4.83	2	59.43	11.12	4.29	49.29	7.09719	5.51	8.68	179.676	1.3532	2					4.9	2				150	1.5	55.5	11	44.5	24.6667	2	10	10	10	2	2	2	2	2	2025	2	3090
1	65976	3	65976	何文敏	女	40	1	6	2025/1/6 14:46:32	2025/1/12 12:17:59	4.2	2	72.36	11.03	4.08	104.8	15.09	7.24	8.89	520.345	2.73632	1					5.8	2	4.89	5.6	7.13	161	1.61	73.5	15	58.5	28.3554	2	9	10	10	2	2	2	2	1	2025	2	2740
1	269376	1	269376	王彩凤	女	28	2	3	2025/12/17 9:38:07	2025/12/20 13:16:25	4.34	2	96.49	30.04	4.03	92.52	13.3218	12.19	11.03	502.71	2.38608	4	4.17	1.81	1.69	1.92	5.7	2				160	1.6	69.55	9	60.55	27.168	2	10	10	10	2	2	2	2	2	2025	2	3225
1	256779	1	256779	黄秋艳	女	35	2	5	2025/8/27 20:36:54	2025/9/1 13:58:15	4.67	2	108.7	14.54	4.26	103.97	14.9705	10.32	8.81	393.96	2.83441	1	4.83	1.17	1.98	2.49	5.8	2	4.89	10.3	8.7	158	1.58	70	10	60	28.0404	2	10	10	10	2	2	2	2	2	2025	2	3295
1	238282	1	238282	云杏	女	32	2	5	2025/3/26 11:01:19	2025/3/31 11:42:39	5.19	1		112.67	5.12	99.22	14.2865	12.69	12.72	176.377	3.25098	3					4.5	2	4.3	6.34	6.4	160	1.6	71.6	16	55.6	27.9688	1	10	10	10	2	2	2	2	2	2025	2	2570
1	236386	1	236386	刘文霞	女	41	1	6	2025/3/11 8:53:01	2025/3/17 11:46:44	4.22	2	157.85	41.39	4.18	168.37	24.2433	10.99	9.01	713.039	4.50387	1					5.5	2				155	1.55	67.2	7	60.2	27.9709	2	10	10	10	2	2	2	2	2	2025	2	3120
1	269787	2	269787	梁艳桃	女	29	2	3	2025/12/25 3:40:39	2025/12/28 11:26:57	4.38	2		11.19	4.29	85.25	12.275	12.5	9.9	310.76	2.34044	4	8.03	2.64	2.74	4.69	5.1	2				150	1.5	58	8	50	25.7778	2	10	10	10	2	2	2	2	2	2025	2	3050
1	252588	2	252588	罗杰	女	38	1	6	2025/10/29 12:45:13	2025/11/4 15:02:04	6.03	1	161.13		7.38	109.13	15.7135	12.3	11.94	80.9972	5.15402	3	4.68	3.91	1.61	1.48	7.7	1				158	1.58	70	15	55	28.0404	1	10	10	10	2	1	2	1	1	2025	1	5060
1	256690	2	256690	江婷	女	34	2	5	2025/10/20 11:06:18	2025/10/25 11:53:09	4.02	2	23.43	11.85	4.25	81.19	11.6904	10.54	9.24	311.745	2.20819	4					5.3	2				163	1.63	75	17.5	57.5	28.2284	2	10	10	10	2	2	2	2	2	2025	2	3410
1	267990	1	267990	甘明丽	女	30	2	4	2025/12/5 11:49:04	2025/12/9 15:37:28	5.19	1	60.96	22.47	5.18	122.45	17.6314	13.07	13.23	209.897	4.05914	3	5.62	2.39	2.34	2.54	5.9	2				155	1.55	50	5	45	20.8117	1	10	10	10	2	2	2	2	2	2025	2	2640
1	231492	2	231492	林冬梅	女	36	1	6	2025/2/11 15:39:07	2025/2/17 11:39:05	4.65	2	90.91	7.42	5.82	208.06	29.9582	10.32	9.06	258.261	7.7492	1					5.8	2	5.09	11.44	8.92	153	1.53	64	11	53	27.3399	2	10	10	10	2	2	2	2	2	2025	2	3150
1	242094	1	242094	敖玉梅	女	39	1	4	2025/4/29 8:54:44	2025/5/3 15:19:08	4.32	2	13.31	3.6	4.59	146.73	21.1274	10.05	6.99	387.659	4.31	1					5.6	2	4.97	10.93	7.67	147	1.47	81	15	66	37.4844	2	10	10	10	2	2	2	1	1	2025	2	2830
1	239296	1	239296	梁秋霞	女	30	2	6	2025/4/7 10:29:57	2025/4/13 11:14:04	4.49	2	44.32	5.01	4.18	64.48	9.28438	9.59	8.69	273.07	1.72483	4					5.5	2				147	1.47	61.5	14	47.5	28.4604	2	10	10	10	2	2	2	2	2	2025	2	2930
1	266600	1	266600	李娇	女	37	1	3	2025/11/23 20:32:21	2025/11/26 11:42:01	4.08	2	99.79	18.46	4.8	122.41	17.6256	9.04	9.68	271.164	3.76013	1	5.43	1.84	1.93	2.94	5.5	2	4.45	9.92	6.89	159	1.59	73.2	11.5	61.7	28.9546	2	10	10	10	2	2	2	2	2	2025	2	3250
1	229907	5	229907	田青青	女	24	2	3	2025/11/20 0:29:32	2025/11/23 12:13:44	4.61	2	118.55	28.32	4.62	56.58	8.14687	14.07	11.63	145.48	1.67282	2					5.7	2	4.66	6.8	5.49	165	1.65	50	7	43	18.3655	2	10	10	10	2	2	2	1	1	2025	2	2640
1	264011	1	264011	陈柳	女	26	2	5	2025/11/1 14:54:17	2025/11/6 10:53:11	4.65	2	218.11	48.49	4.5	106.91	15.3938	11.23	9.32	307.876	3.07876	1					5.1	2	5.66	9.09	6.55	155	1.55	57	9	48	23.7253	2	10	10	10	2	2	2	2	2	2025	2	2650
1	266928	1	266928	翁暖晴	女	25	1	4	2025/11/25 23:59:30	2025/11/29 12:10:32	4.55	2	33.13	14.27	3.84	50.5	7.27142	10.58	8.75	427.73	1.24099	4					5.2	2	4.91	12	6.28	169	1.69	63	15	48	22.0581	2	10	10	10	2	2	2	2	2	2025	2	3160
1	250835	1	250835	杨浩丽	女	34	2	7	2025/7/12 10:35:36	2025/7/19 11:02:06	5.35	1	20.76	17.26	5.17	154.72	22.2779	10.25	7.47	266.801	5.11897	1					5.7	2				152	1.52	70.6	9	61.6	30.5575	2	10	10	10	2	2	2	2	2	2025	2	3250
1	64346	2	64346	覃亭亭	女	37	1	4	2025/7/20 20:31:04	2025/7/24 12:15:38	6.09	1	406.97	153.74	5.37	78.41	11.2901	12.7	13.72	120.75	2.69458	3					6.5	1				155	1.55	67	5	62	27.8876	1	6	7	9	1	2	1	1	1	2025	2	3775
1	263949	1	263949	唐艳花	女	26	2	6	2025/10/31 16:45:16	2025/11/6 10:58:44	4.93	2	54.46	26.63	4.31	76.45	11.0079	11.54	9.43	271.8	2.10863	4	6.77	1.2	1.53	5.05	5	2	4.63	6.57	6.45	150	1.5	59.8	5	54.8	26.5778	2	10	10	10	1	2	2	2	2	2025	2	2730
1	263052	1	263052	周洌	女	30	2	17	2025/10/23 11:30:32	2025/11/9 14:55:09	4.65	2	185.44	53.34	4.41	64.41	9.2743	10.97	9.02	203.831	1.81776	2	4.9	1.43	2.38	2.4	5.4	2	5.15	7.74	7.36	154	1.54	58.3	10	48.3	24.5826	2	8	9	10	1	2	1	2	1	2025	2	2575
1	234465	1	234465	陈晨	女	35	1	11	2025/2/23 4:34:10	2025/3/6 12:01:42	6.33	1	25.38	20.28	5.79	76.74	11.0497	13.5	10.15	96.5037	2.84345	3					6.9	1	6.81	11.96	7.72	176	1.76	96	9	87	30.9917	2	9	9	9	1	2	2	1	1	2025	2	2740
1	220167	3	220167	阮富玲	女	27	2	5	2025/10/21 8:32:12	2025/10/26 13:16:28	4.63	2	38.07	6.03	3.86	57.21	8.23758	9.48	9.28	457.643	1.4132	4					5.7	2				150	1.5	54.5	11.5	43	24.2222	2	10	10	10	2	2	2	2	2	2025	2	2920
1	240569	2	240569	韦兰菲	女	36	1	6	2025/5/31 16:46:01	2025/6/6 16:15:40	4.28	2	261.54	83.74	4.47	56.57	8.14543	8.96	8.51	167.947	1.61823	2	5.65	3.05	1.69	3.31	5.4	2				162	1.62	70	15	55	26.6728	2	10	10	10	2	2	2	1	1	2025	2	3230
1	263275	1	263275	黄丽娟	女	37	1	5	2025/10/26 2:25:31	2025/10/31 13:24:50	5.08	2	23.69	21.54	5.51	124.51	17.928	14.94	11.97	178.388	4.39037	3	5.31	4.87	1.38	2.95	5.1	2				158	1.58	64	9	55	25.6369	2	10	10	10	2	2	2	2	2	2025	2	2890
1	263276	1	263276	麦慧玲	女	25	2	3	2025/10/26 4:31:25	2025/10/29 12:57:56	4.12	2	35.84	16.19	4.43	50.9	7.32901	9.91	8.79	157.613	1.443	2	4.59	1.56	2.07	2.31	5.1	2				158	1.58	53.5	11	42.5	21.4309	2	10	10	10	2	2	2	2	2	2025	2	2820
1	236378	1	236378	牙海院	女	39	1	5	2025/3/11 4:24:57	2025/3/16 12:32:47	4.97	2	83.29	25.13	5.23	112.88	16.2534	7.88	11.71	187.901	3.77802	3					5.9	2				160	1.6	70.1	5.2	64.9	27.3828	2	9	10	10	1	2	2	1	1	2025	2	3290
1	208878	3	208878	梁月梅	女	29	2	5	2025/11/22 10:09:38	2025/11/27 11:51:34	4.57	2	46.64	9.77	4.14	87.9	12.6566	10.02	7.24	395.518	2.32881	4					5.8	2	5.13	9.57	7.25	160	1.6	60	13	47	23.4375	2	10	10	10	2	2	2	2	2	2025	2	2795
1	265180	1	265180	何玉婷	女	26	2	5	2025/11/11 5:20:39	2025/11/16 12:47:34	4.59	2	78.68	21.92	4.47	90.63	13.0497	11.94	10.27	269.065	2.59254	4					5.3	2	5.28	10.62	5.37	157	1.57	58	4	54	23.5304	2	10	10	10	2	2	2	1	1	2025	2	2400
1	236089	2	236089	陈晓梅	女	36	1	5	2025/9/16 10:07:14	2025/9/21 13:11:58	4.23	2	14.63	28.08	4.37	55.17	7.94384	7.48	8.66	182.617	1.54287	2					5.3	2	4.69	10.31	5.44	160	1.6	55	10	45	21.4844	2	10	10	10	2	2	2	2	2	2025	2	3540
1	33290	2	33290	陆月珍	女	34	2	4	2025/11/17 19:33:31	2025/11/21 12:22:46	4.36	2		26.76	4.1	101.75	14.6508	10.32	8.45	488.361	2.66971	1					5.4	2	5.31	9.36	8.06	153	1.53	70	15	55	29.903	2	10	10	10	2	2	2	2	2	2025	2	2800
1	267191	1	267191	黄琪美	女	29	2	4	2025/11/28 10:45:17	2025/12/2 15:00:07	4.95	2	87.6	38.3	4.36	89.06	12.8236	10.82	8.94	298.224	2.48493	4	6.13	1.99	1.81	3.68	5.2	2	5.12	6.19	5.55	160	1.6	66.2	12	54.2	25.8594	2	10	10	10	2	2	2	2	2	2025	2	3065
1	264494	1	264494	隆晓凤	女	35	1	4	2025/11/5 9:33:54	2025/11/9 12:01:24	4.92	2	22.19	14.13	4.74	68.49	9.86177	13.04	12.41	159.061	2.07755	2					5.6	2	4.58	11.74	10.61	160	1.6	67	15	52	26.1719	2	10	10	10	2	2	2	2	2	2025	2	3685
1	247294	2	247294	黄海欣	女	33	2	7	2025/8/18 11:19:30	2025/8/25 11:43:25	4.27	2	38.73	7.27	4.68	79.02	11.378	12.83	10.3	192.847	2.36662	2					5.9	2				156	1.56	52.5	5.5	47	21.573	2	10	10	10	1	2	2	1	1	2025	2	3190
1	268299	1	268299	梁倩文	女	33	2	6	2025/12/8 14:48:31	2025/12/14 15:36:38	8.56	1	40.31	30.54	4.65	71.35	10.2736	14.56	14.53	178.671	2.12321	2	4.98	1.82	1.99	2.33	6.4	1	6.1	15.25	10.45	160	1.6	63.7	5	58.7	24.8828	2	10	10	10	1	2	2	1	1	2025	2	3375
1	173623	3	173623	李艳艳	女	37	1	5	2025/7/7 19:43:44	2025/7/12 11:14:15	5.25	1	68.8	24.61	5.28	121.08	17.4341	10.53	9.52	195.889	4.09121	3	4.32	1.89	1.43	2.57	5.8	2	4.81	8.43	7.52	155	1.55	66.5	6	60.5	27.6795	2	10	10	10	2	2	2	1	1	2025	2	2980
1	248541	1	248541	卢艳	女	27	2	13	2025/6/24 15:42:27	2025/7/7 10:11:52	3.99	2	115.03	42.99	3.75	57.41	8.26638	10.53	8.5	661.31	1.37773	4					5.6	2				168	1.68	65.5	19	46.5	23.2072	2	10	10	10	1	2	2	2	2	2025	2	2540
1	259457	1	259457	陈丽霞	女	33	2	4	2025/9/20 4:58:53	2025/9/24 13:21:25	4.86	2	27.47	57.66	4.34	64.75	9.32325	10.42	8.27	221.982	1.79835	2	7.49	1.74	2.43	4.9	5.1	2	4.97	10.22	6.5	160	1.6	67.5	13.5	54	26.3672	2	8	10	10	1	2	2	2	1	2025	2	3300
1	268059	1	268059	温安妮	女	26	2	11	2025/12/6 3:15:02	2025/12/17 14:44:35	5.43	1	148.31	12.08	5.1	96.07	13.833	11.97	8.95	172.912	3.13547	3	5.33	2.25	1.95	2.93	5.6	2				145	1.45	55.3	10	45.3	26.302	1	10	10	10	1	2	2	1	1	2025	2	1755
1	134178	3	134178	黄阿随	女	33	2	9	2025/2/27 19:17:59	2025/3/8 14:39:49	7.16	1	154.73	28.59	6.74	93.17	13.4154	11.72	11.13	82.8112	4.01866	3					6	2	5.71	12.98	12.81	153	1.53	65.1	3	62.1	27.8098	2	10	10	10	2	2	2	1	1	2025	2	3430
1	262580	1	262580	张欣梅	女	33	2	3	2025/10/20 11:28:35	2025/10/23 15:10:54	4.86	2	222.07	51.65	4.8	147.98	21.3074	9.81	8.93	327.806	4.54558	1					5.1	2				152	1.52	69.6	10.2	59.4	30.1247	2	10	10	10	2	2	2	2	2	2025	2	2580
1	193751	2	193751	卢彩霞	女	30	2	5	2024/10/1 3:52:23	2024/10/6 12:17:12	5.5	1	19.73	2.96	6.05	120.14	17.2988	11.87	10.04	135.677	4.65145	3					5.5	2				158	1.58	46	10.5	35.5	18.4265	2	10	10	10	2	2	2	2	2	2024	2	3090
1	152745	3	152745	王珏	女	30	2	6	2024/10/9 15:07:35	2024/10/15 15:36:45	4.39	2	137.17	10.39	4.77	160.39	23.0943	10.37	9.74	363.69	4.89599	1					5.7	2	5.28	9.03	7.13	155	1.55	58	11	47	24.1415	2	10	10	10	2	2	2	2	2	2024	2	3150
1	226667	1	226667	冯小娟	女	36	1	6	2024/12/11 14:39:01	2024/12/17 11:26:58	4.42	2	63.52	16.24	4.97	139.25	20.0504	10.47	10.87	272.795	4.42891	1					6.4	1				150	1.5	58.5	12.5	46	26	2	10	10	10	2	2	2	2	2	2024	2	3930
1	40299	3	40299	玉闪希	女	34	2	4	2024/12/3 13:27:09	2024/12/7 11:09:45	4.49	2	13.98	11.55	6.28	134.76	19.4039	14.35	14.39	139.596	5.41584	3					6.3	1				155	1.55	70	10	60	29.1363	1	10	10	10	2	2	2	2	2	2024	2	3455
1	109721	3	109721	覃贵红	女	40	1	6	2024/7/26 9:11:26	2024/8/1 11:24:37	5.52	1	40.28	18.77	5.08	126	18.1425	12.77	8.97	229.653	4.09618	3	7.41	2.97	1.36	5.02	7	1	4.96	10.94	8.15	150	1.5	57	10	47	25.3333	1	10	10	10	2	2	2	2	2	2024	2	3180
1	211554	1	211554	程远淳	女	35	1	6	2024/7/30 9:27:19	2024/8/5 10:45:09	4.36	2		17.79	5.47	102.61	14.7747	9.94	9.49	149.997	3.59188	3					6	2				151	1.51	59	5	54	25.8761	2	9	10	10	2	2	2	2	2	2024	2	2985
1	212765	1	212765	谈兰英	女	39	1	6	2024/8/8 15:04:30	2024/8/14 12:02:36	4.6	2	71.25	14.24	4.29	146	21.0223	11.85	10.49	532.211	4.00826	1	5.25	1.75	1.82	3.21	5.9	2				155	1.55	69	8	61	28.7201	2	10	10	10	2	2	2	2	2	2024	2	3550
1	217726	1	217726	谢华艳	女	35	1	5	2024/9/23 11:02:05	2024/9/28 14:54:32	5.05	2	137.02	10.59	4.35	82.08	11.8186	10.79	9.68	278.084	2.28492	4					5.6	2	4.95	9.4	7.97	153	1.53	70	16	54	29.903	2	10	10	10	2	2	2	2	2	2024	2	3370
1	219435	1	219435	农丽莹	女	29	2	5	2024/10/10 4:42:23	2024/10/15 11:46:25	4.61	2	50.95	5.29	4.28	92.79	13.3607	12.24	8.85	342.582	2.5415	4	6.34	1.91	1.94	4.15	5.5	2				155	1.55	65	9	56	27.0552	2	10	10	10	2	2	2	1	1	2024	2	3470
1	220139	1	220139	黄妹	女	34	2	7	2024/10/15 15:28:49	2024/10/22 14:59:02	3.68	2	54.34	23.45	4.31	89.21	12.8452	9.98	8.65	317.166	2.46057	4					5	2				160	1.6	71.4	14	57.4	27.8906	2	10	10	10	2	2	2	2	2	2024	2	2920
1	220405	1	220405	江艳琼	女	33	2	6	2024/10/17 14:34:04	2024/10/23 11:40:14	4.53	2		13.88	4.12	106.1	15.2772	10.01	10.29	492.812	2.79742	1					4.4	2				151	1.51	60	7	53	26.3146	2	10	10	10	2	2	2	2	2	2024	2	3130
1	196963	3	196963	刘雨田	女	34	2	6	2024/10/2 17:12:32	2024/10/8 12:47:54	4.53	2	7.92	3.74	4.57	85.85	12.3614	10.45	9.55	231.054	2.51074	2					5.4	2				166	1.66	74.5	10	64.5	27.0359	2	10	10	10	2	2	2	2	2	2024	2	3290
1	223751	1	223751	蒙秋琴	女	31	2	3	2024/11/15 6:50:34	2024/11/18 11:40:35	4.33	2	75.93	6.37	4.23	57.17	8.23182	11.04	8.59	225.529	1.54758	2					5.6	2				160	1.6	78	12	66	30.4688	2	10	10	10	2	2	2	2	2	2024	2	3535
1	222230	1	222230	黄秋妮	女	35	1	6	2024/11/2 10:38:49	2024/11/8 12:44:15	4.44	2	122.67	27.73	4.69	94.86	13.6587	9.82	9.81	229.559	2.84709	3					5.8	2				156	1.56	67	14	53	27.5312	2	10	10	10	1	2	2	2	2	2024	2	3425
1	224624	1	224624	蒙虹秀	女	34	2	9	2024/11/22 21:11:42	2024/12/1 12:29:35	4.03	2	16.24	10.66	3.67	56.09	8.07631	10.97	7.75	950.155	1.31734	4					5	2	4.87	8.73	6.43	154	1.54	56	5	51	23.6128	2	10	10	10	1	2	2	2	1	2024	2	3270
1	210289	2	210289	陆石凤	女	33	2	3	2024/11/5 19:34:00	2024/11/8 15:49:51	4.04	2	62.79	14.43	4.32	61.46	8.84953	9.98	8.8	215.842	1.69911	2					5.5	2				158	1.58	59	12.8	46.2	23.634	2	10	10	10	2	2	2	2	2	2024	2	3390
1	214327	1	214327	李玲	女	40	1	4	2024/8/21 14:49:30	2024/8/25 15:12:53	5.71	1	144.33	34.6	4.8	66.29	9.545	10.22	9.99	146.846	2.03627	2					5.7	2	5.32	10.68	9.35	164	1.64	69	4	65	25.6544	2	10	10	10	2	2	2	2	2	2024	2	3005
1	214653	1	214653	苏珍	女	33	2	5	2024/8/24 16:05:57	2024/8/29 11:17:37	4.35	2	53.22	9.04	3.95	43.21	6.22174	10.3	7.91	276.522	1.09226	4	6.63	1.96	1.72	4.71	5.2	2				160	1.6	62	12	50	24.2188	2	10	10	10	2	2	2	2	2	2024	2	3060
1	214934	1	214934	朱韦薇	女	27	2	4	2024/8/26 23:55:50	2024/8/30 11:16:51	4.65	2	93.4	10.27	4.51	131.09	18.8754	10.94	6.96	373.771	3.78348	1					6	2				160	1.6	71	13	58	27.7344	2	10	10	10	2	2	2	2	2	2024	2	2900
1	212197	1	212197	唐凤台	女	34	2	8	2024/8/5 22:26:45	2024/8/13 17:00:00	4.48	2	143.5	74.16	4.5	95	13.6789	8.21	8.52	273.578	2.73578	1	4.84	2.01	1.55	3.02	5.5	2	4.81	8.11	5.07	159	1.59	65	7	58	25.711	2	10	10	10	2	2	2	2	2	2024	2	3350
1	212574	1	212574	黄法芹	女	29	2	3	2024/8/7 7:35:31	2024/8/10 17:00:00	4.51	2	22.42	8.41	4.55	140	20.1584	10.7	10.23	383.969	4.07647	1					6.4	1	4.31	9.17	7.8	156	1.56	73	12	61	29.9967	2	10	10	10	2	2	2	2	2	2024	2	3495
1	217673	1	217673	石扬丽	女	32	2	3	2024/9/23 0:57:19	2024/9/26 11:17:04	5.12	1	64.3	12.67	4.47	59.58	8.57883	9.35	8.53	176.883	1.70433	2					5.7	2				153	1.53	57	10	47	24.3496	2	10	10	10	2	2	2	1	1	2024	2	2950
1	218347	1	218347	覃淑敏	女	35	1	4	2024/9/27 16:10:27	2024/10/1 11:38:45	4.61	2	354.94	96.88	3.94	96.2	13.8517	11.62	9.65	629.622	2.42559	4					4.8	2				152	1.52	65.5	9.5	56	28.3501	2	10	10	10	2	2	2	2	1	2024	2	3115
1	218542	1	218542	谢路璐	女	40	1	6	2024/9/29 22:16:16	2024/10/5 13:25:19	4.02	2	11.18	4.37	3.98	102.93	14.8207	9.7	9.2	617.531	2.62162	1					5.1	2				155	1.55	55	8	47	22.8928	2	10	10	10	2	2	2	2	2	2024	2	2680
1	216132	1	216132	吴方	女	34	2	5	2024/9/6 11:45:41	2024/9/11 11:48:18	4.47	2	104.14	26.2	4.08	65.06	9.36789	10.08	7.39	323.031	1.69871	4					6.1	1				148	1.48	51	5	46	23.2834	2	10	10	10	2	2	2	2	2	2024	2	2900
1	127663	3	127663	莫敏	女	37	1	9	2024/10/21 23:56:57	2024/10/30 12:37:43	4.7	2	173.23	59.3	4.25	118.96	17.1289	9.78	9.14	456.77	3.23545	1					5.3	2	5.7	10.83	9.27	150	1.5	61	7	54	27.1111	2	10	10	10	2	2	2	1	1	2024	2	2020
1	221429	1	221429	马思然	女	37	1	3	2024/10/26 1:38:20	2024/10/29 11:30:51	4.21	2		44.59	3.62	129.04	18.5803	10.98	8.58	3096.71	2.98936	1					4.9	2				159	1.59	78	10	68	30.8532	2	9	10	10	2	2	2	2	2	2024	2	2920
1	228083	1	228083	覃芬	女	29	2	5	2024/12/25 1:56:16	2024/12/30 17:00:00	4.78	2	236.83	73.36	6.14	159.68	22.9921	13.87	10.97	174.182	6.27428	3					5.4	2				160	1.6	90	20	70	35.1562	2	10	10	10	2	2	2	2	2	2024	1	4000
1	167900	3	167900	黄梅兰	女	44	1	5	2024/12/5 12:23:53	2024/12/10 11:53:12	5.08	2	154.35	11.23	4.69	118.02	16.9935	10.19	10.27	285.605	3.5422	1					6.5	1				154	1.54	74	19	55	31.2026	2	10	10	10	2	2	2	2	2	2024	2	2440
1	97030	2	97030	黄玉凤	女	32	2	3	2024/7/19 12:26:10	2024/7/22 10:41:34	5.14	1	11.46	6.98	4.74	139	20.0144	10.14	7.66	322.813	4.21637	1					6.5	1	4.35	7.06	5.66	165	1.65	75.5	11.4	64.1	27.7319	2	8	9	10	1	2	2	1	1	2024	2	3080
1	208695	1	208695	赵夏萌	女	36	1	3	2024/7/9 2:36:30	2024/7/12 11:50:27	4.51	2	13.61	23.01	4.74	125	17.9986	7.27	8.61	290.299	3.7917	1					5.1	2	4.56	7.63	7.24	163	1.63	76	11.5	64.5	28.6048	2	10	10	10	2	2	2	2	2	2024	2	3470
1	214675	1	214675	农海娇	女	35	1	8	2024/8/25 7:35:38	2024/9/2 17:00:00	4.52	2	51.39	11.81	4.27	105.82	15.2369	11.64	9.95	395.763	2.89162	1					5.5	2				166	1.66	78	18	60	28.306	2	10	10	10	2	2	2	1	1	2024	2	2650
1	217940	1	217940	陈杰燕	女	38	1	4	2024/9/24 11:07:03	2024/9/28 14:34:04	3.91	2	65.42	58.82	3.79	45.98	6.62059	10.89	7.64	456.592	1.1152	4					5.6	2	4.42	6.81	4.62	156	1.56	54	12.5	41.5	22.1893	2	10	10	10	2	1	2	1	1	2024	2	2360
1	223845	1	223845	韦佳	女	28	2	4	2024/11/16 7:52:19	2024/11/20 11:09:01	4.59	2		8.1	4.64	122.91	17.6976	10.28	6.05	310.485	3.64964	1					5.9	2				158	1.58	75	15	60	30.0433	2	10	10	10	2	2	2	2	2	2024	2	3130
1	232968	1	232968	林露	女	34	2	5	2025/2/11 8:21:38	2025/2/16 11:44:14	5.31	1			6	78.23	11.2642	12.93	11.62	90.1138	3.00379	3					6.3	1				160	1.6	82	12	70	32.0312	1	10	10	10	2	2	2	1	1	2025	2	3710
1	204809	1	204809	陈桂歆	女	28	1	4	2024/6/6 6:46:43	2024/6/10 12:28:52	4.55	2	108.68	25.75	4.36	65.63	9.45	10.81	7.68	219.77	1.83	2					5.8	2				158	1.58	75	15	60	30.0433	2	10	10	10	2	2	2	2	1	2024	2	2555
1	215525	1	215525	潘仙斡	女	36	1	3	2024/9/2 2:33:00	2024/9/5 10:53:23	5.1	1			4.75	89.02	12.8179	9.81	9.25	205.086	2.70599	3					4.6	2				155	1.55	63	6	57	26.2227	2	10	10	10	2	2	2	2	2	2024	2	2885
1	232706	1	232706	张丽珍	女	37	1	5	2025/2/8 23:52:18	2025/2/13 11:33:43	4.4	2	88.31	17.85	4.2	48.63	7.00216	11.49	7.91	200.062	1.30707	2					5.4	2	4.53	11.03	7.63	154	1.54	63.5	11.4	52.1	26.7752	2	10	10	10	2	2	2	2	1	2025	2	3120
1	68880	4	68880	胡金荣	女	33	2	5	2025/12/2 15:21:30	2025/12/7 15:04:20	5.23	1			4.84	92.59	13.3319	10.39	9.2	198.983	2.86784	3					5.5	2				163	1.63	83	20	63	31.2394	2	10	10	10	2	2	2	2	2	2025	1	4015
1	237307	3	237307	韦冬梅	女	46	1	9	2025/7/16 0:12:17	2025/7/25 11:38:30	4.87	2	68.36	23.44	4.04	77.54	11.1649	10.76	10.13	413.514	2.00471	4					4.8	2				159	1.59	67	10.5	56.5	26.5021	2	10	10	10	2	2	2	1	1	2025	2	2920
1	250427	1	250427	黄月妍	女	40	1	6	2025/7/8 16:55:24	2025/7/14 12:35:15	4.26	2			3.93	36.63	5.13	8.75	11	238.6	0.9	2					5.6	2				153	1.53	56.5	8.5	48	24.136	2	10	10	10	1	2	2	1	1	2025	2	1250
1	207695	1	207695	陆妹	女	36	1	7	2024/7/2 21:04:08	2024/7/9 11:49:54	5.19	1			4.8	98.5	14.1829	11.4	9.48	218.198	3.02568	3						2				158	1.58	62	7	55	24.8358	2	10	10	10	2	2	2	2	1	2024	2	2550
1	247197	1	247197	韦淑锦	女	44	1	8	2025/6/12 22:38:46	2025/6/20 14:10:32	5.38	1			3.63	118.89	17.12	11.41	9.71	2633.85	2.76	1	4.61	2.61	1.25	2.48	5.9	2				158	1.58	67	12	55	26.8386	2	10	10	10	2	2	2	1	1	2025	2	2220
1	213667	2	213667	李燕萍	女	35	1	7	2024/9/16 0:34:55	2024/9/23 10:55:45	5.36	1		25.39	4.54	86.32	12.4291	10.18	7.51	239.021	2.50791	2					5.7	2				155	1.55	58	20	38	24.1415	2	10	10	10	2	2	2	2	1	2024	2	2590
1	218344	1	218344	陈建清	女	25	2	9	2024/9/27 15:46:06	2024/10/6 14:41:00	4.63	2			4.46	78.63	11.3218	10.24	10.06	235.871	2.24424	2					5.4	2				165	1.65	78	12.5	65.5	28.6501	2	10	10	10	2	2	2	1	1	2024	2	2120
1	163204	5	163204	李思勰	女	36	1	7	2025/11/22 15:16:59	2025/11/29 12:24:46	5.87	1	49.59		5.68	282.08	40.6163	13.35	9.55	372.626	10.2534	1	4.85	1.63	1.06	3.45	6	2	5.27	9.18	5.18	162	1.62	102	0	102	38.866	1	10	10	10	2	1	2	2	1	2025	1	5150
1	54232	2	54232	张小玲	女	39	1	5	2025/3/22 8:48:07	2025/3/27 9:59:43	5.15	1			4.86	102.53	14.7631	12.19	9.27	217.105	3.18884	3					6	2				160	1.6	78	11	67	30.4688	2	10	10	10	2	1	2	2	2	2025	1	4645
1	248709	1	248709	巫桂清	女	33	2	6	2025/6/25 16:55:52	2025/7/1 10:52:20	5.23	1		15.42	4.49	109.01	15.6962	12.56	7.25	317.095	3.13226	1	5.34	1.61	2.47	2.45	5.7	2				155	1.55	71	5	66	29.5525	2	10	10	10	2	2	2	2	1	2025	2	2600
1	260059	1	260059	陈丽芹	女	28	2	6	2025/9/25 11:41:45	2025/10/1 10:46:46	5.6	1			5.23	113.59	16.3557	10.24	8.43	189.083	3.80178	3					5.9	2	5.83	8.17	5.56	156	1.56	72	15	57	29.5858	2	10	10	10	2	1	2	2	2	2025	1	4100
1	204304	2	204304	薛婷	女	35	1	7	2024/7/8 16:00:25	2024/7/15 10:45:49	4.49	2	194.24	68.3	4.72	78.23	11.2642	11.73	10.2	184.659	2.36298	2	6.34	1.68	2.4	3.74	5.8	2				155	1.55	57.5	10	47.5	23.9334	2	10	10	10	2	2	2	2	1	2024	2	2380
1	241882	3	241882	苏晓曼	女	34	2	5	2025/9/24 6:06:16	2025/9/29 13:08:19	6.1	1			5.09	105.39	15.1749	12.06	10.93	190.88	3.43291	3					5.7	2	4.24	11.39	10.31	153	1.53	63	15	48	26.9127	2	10	10	10	2	2	2	2	1	2025	2	2590
1	244836	2	244836	冯钰梅	女	38	1	7	2025/6/3 16:42:27	2025/6/10 13:39:43	4.63	2			4.52	63.22	9.10295	9.15	9.58	178.489	1.82868	2					5.5	2	5.31	6.99	6.4	159	1.59	80	8	72	31.6443	2	9	10	10	2	2	2	1	1	2025	2	2345
1	222665	2	222665	黄玉良	女	37	1	5	2024/11/27 5:33:57	2024/12/2 12:36:28	4.78	2	84.46	45.57	4.23	141.82	20.4204	10.67	8.67	559.464	3.83904	1					5.5	2	4.59	7.71	6.63	150	1.5	59	9	50	26.2222	2	10	10	10	2	2	2	1	1	2024	2	2380
1	262424	2	262424	蒙祎	女	40	1	8	2025/11/6 23:23:52	2025/11/14 12:13:45	5.98	1	18.72		5.23	145.33	20.9258	13.28	10.23	241.917	4.8641	3					8	1				150	1.5	55.5	4	51.5	24.6667	1	9	10	10	1	2	2	1	1	2025	2	1750
1	214599	2	214599	李雅	女	33	2	6	2025/1/25 14:59:48	2025/1/31 11:07:03	5.09	2	84.88	14.05	4.58	120.15	17.3002	10.79	6.23	320.374	3.52156	1					5.6	2				163	1.63	65	10	55	24.4646	2	7	9	10	2	2	1	1	1	2025	2	3385
1	76734	6	76734	卢金秋	女	37	1	5	2025/12/20 4:41:00	2025/12/25 12:55:50	4.6	2	132.95	50.65	6.23	222.84	32.0864	12.87	10.7	235.065	8.88437	3	5.05	2.79	1.58	3.03	5.6	2	5.02	9.83	9.14	155	1.55	72.2	10	62.2	30.052	2	9	10	10	2	1	2	1	1	2025	2	1980
1	199630	4	199630	黄小燕	女	35	1	7	2025/8/11 8:21:00	2025/8/18 12:48:28	4.6	2	223.69	11.84	4.81	154.16	22.1973	9.2	10.84	338.89	4.74528	1	5.63	2.72	1.42	3.87	6.3	1				153	1.53	58	12	46	24.7768	2	8	10	10	2	2	2	2	1	2025	2	2490
1	71443	3	71443	何叠兰	女	30	2	18	2025/4/29 12:06:25	2025/5/17 10:29:31	4.59	2		56.21	4.21	86.31	12.4276	10.88	8.54	350.075	2.32535	4					5	2				153	1.53	66.4	5	61.4	28.3652	2	10	10	10	2	2	2	1	1	2025	2	2380
1	231561	1	231561	卢爱益	女	31	2	5	2025/1/28 13:54:38	2025/2/2 15:05:10	5.1	1	79.82	14.71	5.06	116.06	16.7113	6.45	9.6	214.247	3.75819	3					5.1	2				150	1.5	74.2	14.5	59.7	32.9778	2	10	10	10	2	2	2	1	2	2025	1	4100
1	9763	3	9763	蒙泰蓉	女	35	1	7	2025/12/16 15:07:58	2025/12/23 16:35:35	4.83	2	43.66	9.79	6.72	147.07	21.1764	14.34	11.92	131.53	6.32468	3					5.8	2	5.31	11.62	6.77	159	1.59	76.5	10	66.5	30.2599	1	10	10	10	2	1	2	2	2	2025	1	4080
1	232702	1	232702	黄丽烨	女	32	2	11	2025/2/8 21:12:03	2025/2/19 11:29:44	4.56	2		3.92	4.6	174.41	25.113	8.71	3.71	456.601	5.13422	1					7.1	1				151	1.51	78	30	48	34.209	2	10	10	10	2	2	2	1	1	2025	1	4590
1	233102	1	233102	罗金莲	女	25	2	10	2025/2/11 18:22:04	2025/2/21 11:34:14	4.01	2	12.89	5.08	4.17	259.2	37.3218	6.89	8.7	1114.08	6.91698	1					5.9	2				157	1.57	65	8.5	56.5	26.3702	2	10	10	10	2	2	2	1	1	2025	2	2200
1	99335	4	99335	黄舒琦	女	32	2	4	2024/12/19 3:05:48	2024/12/23 12:29:23	4.49	2	54.16	17.89	4.34	76.41	11.0022	10.86	7.79	261.956	2.12219	4					5.9	2	5.61	9.3	7.94	158	1.58	55	17	38	22.0317	1	10	10	10	2	2	2	1	1	2024	2	2290
1	36262	7	36262	陶丽珍	女	37	1	5	2025/11/17 6:43:38	2025/11/22 11:37:29	5.04	2	21.63	44.75	5.61	143.76	20.6998	15.96	14.16	196.206	5.16115	3	5.27	2.71	1.54	3.34	5.2	2				150	1.5	65	5	60	28.8889	2	10	10	10	2	2	2	2	1	2025	2	2435
1	254220	1	254220	郭秋凤	女	32	2	8	2025/8/7 21:48:28	2025/8/15 12:20:48	5.38	1			5.71	135.36	19.4903	12.78	11.78	176.383	4.9462	3					6.2	1				158	1.58	67	4	63	26.8386	2	8	10	10	2	2	2	1	1	2025	2	1250
1	213477	1	213477	周芬兰	女	41	1	5	2024/8/14 12:30:48	2024/8/19 11:45:05	4.72	2			4.53	79.91	11.5061	10.6	9.4	223.42	2.31657	2					5.6	2				163	1.63	73	8	65	27.4756	2	8	10	10	1	2	2	1	1	2024	2	2060
[truncated: 33 more columns]

## Sheet: 正常-新
GDM分组	病案号	住院次数	病案号1	姓名	性别	年龄	高龄孕妇	住院天数	入院时间	出院时间	早孕空腹血糖	早期空腹血糖≥5.1	早-血清铁	中-血清铁	空腹血糖	空腹胰岛素	空腹胰岛素换单位	餐后1h	餐后2h	胰岛细胞指数	胰岛素抵抗指数	亚型分组	总胆固醇	甘油三酯	高密度脂蛋白胆固醇	低密度脂蛋白胆固醇	糖化血红蛋白	血糖控制不佳	产后空腹血糖	产后1h	产后2h	身高	身高m	体重	增体重	孕前体重	孕前BMI	胰岛素治疗	新生儿评分-1	新生儿评分-5	新生儿评分-10	胎儿窘迫	新生儿低血糖	新生儿窒息	新生儿黄疸	新生儿转科	出院年份	巨大儿	新生儿出生体重(克)
2	74000	3	74000	甘丽芬	女	29	2	3	2025/11/20 16:25:36	2025/11/23 12:20:08	4.62	2	11.6	9.14	4.57	71.44	10.2865	7.6	8.06	192.272	2.08931	0					5.3	2				155	1.55	55	12.5	42.5	22.8928	2	10	10	10	2	2	2	2	2	2025	2	2680
2	265400	1	265400	王月	女	33	2	5	2025/11/12 22:04:34	2025/11/17 15:09:48	4.63	2	87.39	8.77	4.32	64.22	9.24694	5.75	3.84	225.535	1.77541	0						2				160	1.6	70	12	58	27.3438	2	9	10	10	2	2	2	2	2	2025	2	3150
2	126800	5	126800	覃美玲	女	28	2	3	2025/6/29 3:11:25	2025/7/2 11:34:08	4.61	2	121.48	11.41	4.4	52.31	7.53204	5.9	4.49	167.379	1.47293	0	5.76	0.91	2.64	2.82		2				158	1.58	73.3	17.5	55.8	29.3623	2	10	10	10	2	2	2	2	2	2025	2	2815
2	237000	3	237000	黄桂康	女	35	1	6	2025/10/11 16:51:08	2025/10/17 11:07:39	4.55	2	93.91	29.85	4.39	76.58	11.0266	8.51	7.33	247.79	2.15142	0	6.34	3.79	2.15	3.76		2				160	1.6	75	15	60	29.2969	2	10	10	10	2	2	2	1	2	2025	2	2930
2	49800	5	49800	覃小芝	女	31	2	3	2025/5/30 5:08:58	2025/6/2 15:23:07	4.42	2	85.97	27.67	4.19	50.71	7.30166	6.02	6.87	211.642	1.35973	0						2				165	1.65	72	9	63	26.4463	2	10	10	10	2	2	2	2	2	2025	2	3140
2	231601	1	231601	何艳丽	女	38	1	3	2025/1/30 11:39:26	2025/2/2 14:45:33	4.67	2	45.12	10.29	4.25	52.42	7.54788	6.49	5.64	201.277	1.42571	0						2				157	1.57	70	12	58	28.3987	2	10	10	10	2	2	2	2	2	2025	2	3295
2	254401	1	254401	农兰宁	女	36	1	4	2025/8/10 4:10:05	2025/8/14 11:07:44	4.51	2	74.53	8.25	4.1	142.26	20.4838	8.41	6.65	682.793	3.7326	0						2				163	1.63	67	13	54	25.2174	2	10	10	10	2	2	2	2	1	2025	2	2865
2	236201	1	236201	覃敏敏	女	27	2	3	2025/3/10 5:23:00	2025/3/13 15:16:30	4.58	2	107.82	7.12	4.13	88.21	12.7012	6.3	6.15	403.213	2.33138	0						2				165	1.65	61	14	47	22.4059	2	10	10	10	2	2	2	1	1	2025	2	3100
2	248501	2	248501	韦艳勇	女	27	2	4	2025/12/10 21:22:39	2025/12/14 15:02:34	4.44	2	36.37	10.62	4.32	64.12	9.23254	8.36	6.29	225.184	1.77265	0	5.79	1.29	1.81	3.82		2				150	1.5	50.9	10	40.9	22.6222	2	10	10	10	2	2	2	2	2	2025	2	2795
2	238701	1	238701	班丽娟	女	26	2	5	2025/3/31 16:01:29	2025/4/5 11:58:28	4.2	2	80.09	6.56	4.09	85.46	12.3053	8.67	5.38	417.127	2.23682	0						2				150	1.5	48	10	38	21.3333	2	10	10	10	2	2	2	2	2	2025	2	3190
2	251402	1	251402	招丽清	女	38	1	6	2025/7/16 10:14:10	2025/7/22 12:15:48	4.58	2	0	7.05	4.3	129.87	18.6998	7.12	6.38	467.495	3.57374	0						2				163	1.63	78.9	20	58.9	29.6963	2	10	10	10	2	2	2	2	2	2025	2	3820
2	241902	2	241902	梁姿奕	女	33	2	4	2025/12/9 9:29:00	2025/12/13 14:47:52	4.82	2	72.04	32.67	3.99	109.75	15.8027	6.7	6.26	645.01	2.80235	0	5.26	1.68	1.66	2.94		2				165	1.65	78.6	20	58.6	28.8705	2	10	10	10	2	2	2	2	2	2025	2	3375
2	242902	1	242902	黎芳	女	35	1	5	2025/5/7 11:55:25	2025/5/12 12:45:45	4.78	2	460.27	33.87	4.38	67.18	9.67315	6.87	4.6	219.844	1.88304	0						2				163	1.63	64	12.9	51.1	24.0882	2	10	10	10	2	2	2	2	2	2025	2	2970
2	143702	3	143702	魏石金	女	26	2	5	2025/2/6 10:51:34	2025/2/11 13:21:51	4.22	2	1.95	0	3.99	122.1	17.581	6.2	5.63	717.592	3.1177	0						2				165	1.65	100	20	80	36.7309	2	10	10	10	2	2	2	2	2	2025	1	4480
2	73802	3	73802	韦雅丹	女	27	2	4	2025/8/6 11:39:19	2025/8/10 12:24:05	5.27	1	15.82	5.79	4	56.12	8.08063	7	5.68	323.225	1.43656	0	6.34	1.29	1.77	4.24		2				160	1.6	56.5	7	49.5	22.0703	2	10	10	10	2	2	2	2	2	2025	2	3065
2	74002	2	74002	李欣怡	女	24	2	3	2025/8/22 6:07:53	2025/8/25 11:51:45	4.83	2	193.48	51.91	4.56	122.27	17.6055	7.74	5.49	332.179	3.56804	0						2				156	1.56	73	9	64	29.9967	2	10	10	10	2	2	2	2	2	2025	2	2810
2	246202	1	246202	陈明花	女	33	2	7	2025/6/4 17:01:02	2025/6/11 12:20:57	4.64	2	88.86	20.81	4.53	105.14	15.1389	7.41	6.35	293.96	3.04798	0						2				158	1.58	70	11	59	28.0404	2	10	10	10	2	2	2	2	2	2025	2	3195
2	248202	1	248202	农翠花	女	31	2	5	2025/6/22 5:36:15	2025/6/27 14:43:02	4.44	2	81.74	8.85	4.15	59.95	8.63211	9.55	6.1	265.603	1.59214	0	6.3	1.08	2.69	3.32		2				158	1.58	62	15	47	24.8358	2	10	10	10	2	2	2	2	2	2025	2	3140
2	239102	1	239102	黄云宁	女	32	2	4	2025/4/6 9:36:21	2025/4/10 11:31:55	4.5	2	54.54	8.74	4.64	35.9	5.16919	6.04	5.1	90.6875	1.066	0						2				160	1.6	64.5	13.5	51	25.1953	2	10	10	10	2	2	2	2	2	2025	2	3420
2	269502	1	269502	罗玉婷	女	27	2	3	2025/12/18 5:18:21	2025/12/21 12:36:55	4.27	2	99.94	27.72	4.03	75.06	10.8078	7.05	7.2	407.841	1.93579	0	5.2	1.78	2.01	3.03		2				158	1.58	65	16	49	26.0375	2	10	10	10	2	2	2	2	2	2025	2	2850
2	100403	2	100403	朱玲	女	34	2	5	2025/8/4 5:26:11	2025/8/9 10:55:03	4.48	2	156.1	20.33	3.79	71.21	10.2534	6.38	5.36	707.132	1.72713	0	6.82	1.34	3.26	3.4		2				162	1.62	67.6	16	51.6	25.7583	2	10	10	10	2	2	2	2	2	2025	2	3090
2	190703	2	190703	覃利玲	女	35	1	6	2025/3/27 10:23:49	2025/4/2 13:30:05	4.07	2	184.73	33.81	4.64	101.36	14.5947	9.11	7.7	256.047	3.00975	0					5	2				158	1.58	68.5	13.5	55	27.4395	2	10	10	10	2	2	2	2	2	2025	2	3395
2	231303	1	231303	黄凯丽	女	33	2	5	2025/1/23 4:07:45	2025/1/28 17:00:00	4.58	2	83.68	25.77	3.83	85.32	12.2851	8.9	6.95	744.551	2.0912	0						2				157	1.57	64.5	13.5	51	26.1674	2	10	10	10	2	2	2	2	2	2025	2	3040
2	161603	2	161603	覃芳钰	女	36	1	3	2025/2/1 6:41:21	2025/2/4 10:38:16	4.19	2	128.34	9.35	4.13	74.15	10.6767	8.61	6.92	338.944	1.95978	0						2				156	1.56	59.6	12	47.6	24.4905	2	10	10	10	2	2	2	2	2	2025	2	3625
2	243303	1	243303	钟雪	女	26	2	6	2025/5/10 16:28:56	2025/5/16 11:20:20	4.35	2		6.68	4.84	142.05	20.4536	6.89	5.74	305.277	4.39979	0	5.85	2.25	1.84	3.67	5.4	2				168	1.68	90	16	74	31.8878	2	10	10	10	2	2	2	1	2	2025	1	4040
2	263503	1	263503	冯冰	女	27	2	6	2025/10/27 17:48:34	2025/11/2 12:42:46	4.87	2	68.77	9.17	4.22	44.16	6.35853	8.68	4.05	176.626	1.19258	0						2				163	1.63	71	15	56	26.7229	2	10	10	10	2	2	2	2	2	2025	2	3655
2	224103	2	224103	梁冬莲	女	33	2	9	2025/10/17 15:02:29	2025/10/26 12:58:26	3.72	2	75.85	14.96	4.19	72.26	10.4046	4.04	5.63	301.583	1.93757	0	6.28	1.08	2.05	4.22		2				158	1.58	63.1	11	52.1	25.2764	2	10	10	10	1	2	2	2	2	2025	2	2895
2	236203	1	236203	吴雁金	女	35	1	3	2025/3/10 6:45:42	2025/3/13 12:00:50	4.7	2	72.42	20.13	4.4	46.79	6.73722	6.67	5.98	149.716	1.3175	0					5.5	2				158	1.58	70.7	14	56.7	28.3208	2	10	10	10	2	2	2	2	1	2025	2	3610
2	127103	3	127103	甘洁莹	女	33	2	3	2025/8/3 0:40:59	2025/8/6 14:19:25	4.35	2	61.91	16.08	3.93	51.34	7.39237	8.77	6.97	343.831	1.2912	0	4.26	1.16	1.9	1.99	4.9	2				153	1.53	75	10	65	32.039	2	10	10	10	2	2	2	2	2	2025	2	2995
2	269503	1	269503	农秋晓	女	31	2	3	2025/12/18 5:27:06	2025/12/21 15:04:43	4.19	2	48.85	10.09	4.03	51.91	7.47444	6.57	6.35	282.054	1.33876	0					5	2				158	1.58	58	12	46	23.2335	2	10	10	10	2	2	2	2	2	2025	2	2835
2	50604	3	50604	陈奕芳	女	30	2	4	2025/7/14 18:27:20	2025/7/18 10:17:27	4.75	2	210.31	55.05	4.8	59.74	8.60187	9.62	7.91	132.336	1.83507	0						2				158	1.58	63.8	6	57.8	25.5568	2	10	10	10	2	2	2	2	2	2025	2	3905
2	234304	1	234304	李冰	女	28	2	4	2025/2/21 8:37:12	2025/2/25 11:45:51	4.86	2	80.3	33.96	4.55	51.5	7.41541	9.04	7.07	141.246	1.49956	0					5.4	2				156	1.56	56	12	44	23.0112	2	7	10	10	1	2	1	1	1	2025	2	3180
2	264604	1	264604	谢倩	女	32	2	5	2025/11/6 4:48:50	2025/11/11 11:24:54	4.68	2	95.49	25.84	4.17	72.78	10.4795	8.69	6.28	312.82	1.9422	0	5.51	1.94	1.79	3.42		2				160	1.6	74	14.5	59.5	28.9062	2	10	10	10	2	2	2	2	2	2025	2	3470
2	236604	1	236604	谢洁萍	女	25	2	6	2025/3/12 13:46:54	2025/3/18 11:49:48	4.29	2	106.48	17.37	4.33	46	6.62347	6.85	4.81	159.602	1.27465	0					5.1	2				160	1.6	62	14	48	24.2188	2	10	10	10	2	2	2	2	2	2025	2	2660
2	237104	1	237104	叶莉丽	女	30	2	4	2025/3/17 10:23:14	2025/3/21 11:05:49	5.16	1	46.2	6.54	4.86	84.34	12.144	7.93	4.45	178.588	2.6231	0						2				172	1.72	80.5	14	66.5	27.2107	2	10	10	10	2	2	2	2	1	2025	2	3625
2	37704	4	37704	范春桃	女	38	1	6	2025/7/20 16:08:40	2025/7/26 11:13:22	4.72	2	36.08	13.44	3.98	63.3	9.11447	8.57	6.79	379.77	1.61225	0	7.05	1.43	2.28	4.38		2				155	1.55	63	10	53	26.2227	2	10	10	10	2	2	2	2	2	2025	2	2925
2	247804	1	247804	吴康燕	女	36	1	4	2025/6/18 5:45:04	2025/6/22 15:50:28	4.35	2	72.4	23.91	4.06	92.48	13.3161	7.01	6.78	475.573	2.40281	0						2				158	1.58	69	10	59	27.6398	2	10	10	10	2	2	2	2	1	2025	2	2950
2	268104	1	268104	杨锋利	女	39	1	4	2025/12/6 15:17:54	2025/12/10 12:04:53	4.15	2	87.61	14.19	4.46	104.19	15.0022	7.73	6.61	312.545	2.97376	0	7.73	2.09	2.04	5.36		2				156	1.56	62	10	52	25.4767	2	10	10	10	2	2	2	2	2	2025	2	3065
2	218804	4	218804	林小兰	女	35	1	10	2025/4/6 5:09:21	2025/4/16 10:41:11	4.4	2	63.55	6.71	4.95	283.81	40.8654	8.31	8.36	563.66	8.99038	0	5.73	2.58	1.99	3.26		2				156	1.56	72	20	52	29.5858	2	10	10	10	2	2	2	2	2	2025	2	2870
2	218636	1	218636	苏雯雯	女	24	2	6	2024/10/1 8:25:31	2024/10/7 14:34:37	5.03	2	54.58	13.07	4.39	74.66	10.7502	7.52	4.58	241.577	2.09748	0					5.4	2				156	1.56	56	9	47	23.0112	2	10	10	10	2	2	2	1	1	2024	2	1910
2	219560	1	219560	廖华冰	女	27	2	3	2024/10/10 22:08:31	2024/10/13 12:29:34	4.79	2	65.79	7.06	4.21	62.69	9.02664	7.29	6.3	254.271	1.68898	0						2				155	1.55	61	19	42	25.3902	2	10	10	10	2	2	2	2	2	2024	2	3340
2	158589	2	158589	梁银妹	女	36	1	6	2024/10/11 11:36:00	2024/10/17 11:17:10	4.59	2	53.64	4.7	4.33	67.87	9.7725	6.11	5.09	235.482	1.88066	0					5.3	2				152	1.52	62	12	50	26.8352	2	10	10	10	2	2	2	2	2	2024	2	3000
2	155705	3	155705	谭焕婵	女	29	2	3	2025/6/12 9:25:45	2025/6/15 13:30:55	4.31	2	43.48	7.44	4.58	71.15	10.2448	5.31	4.93	189.718	2.08538	0						2				153	1.53	54	10	44	23.0681	2	10	10	10	2	2	2	2	2	2025	2	2900
2	183129	2	183129	卢秀娟	女	29	2	5	2024/10/11 15:23:30	2024/10/16 12:12:55	4.23	2	26.53	42.77	4.15	113.93	16.4046	9.31	8.16	504.757	3.02574	0					5.4	2				162	1.62	73.5	14	59.5	28.0064	2	10	10	10	2	2	2	2	2	2024	1	4100
2	219661	1	219661	施年	女	38	1	4	2024/10/11 17:51:54	2024/10/15 15:26:56	4.64	2	222.29	120.8	4.03	82.07	11.8171	9.27	8.07	445.93	2.11658	0					5.2	2				160	1.6	60	9.6	50.4	23.4375	2	7	10	10	1	2	1	1	1	2024	2	3220
2	219771	1	219771	张波	女	33	2	8	2024/10/12 16:32:43	2024/10/20 12:04:38	4.13	2		8.29	4.49	85.21	12.2693	8.75	6.99	247.864	2.4484	0	6.42	2	2.08	3.9	5.7	2				160	1.6	68	15	53	26.5625	2	10	10	10	2	2	2	2	2	2024	2	3540
2	230006	1	230006	顾能惠	女	38	1	6	2025/1/12 15:05:36	2025/1/18 11:25:58	4.88	2	108.99	17.24	4.41	66.57	9.58531	5.55	5.58	210.666	1.87872	0						2				157	1.57	76	18	58	30.8329	2	10	10	10	2	2	2	2	2	2025	2	3170
2	219678	1	219678	农露霜	女	29	2	3	2024/10/12 7:00:28	2024/10/15 12:09:34	4.59	2	47.5	25.68	4.23	126.51	18.216	4.89	5.03	499.068	3.4246	0					5.9	2				163	1.63	64	10	54	24.0882	2	10	10	10	2	2	2	2	2	2024	2	2520
2	84081	3	84081	吴海慧	女	36	1	3	2024/10/12 9:12:58	2024/10/15 11:26:44	4.64	2	28.15	6.91	4.13	56.12	8.08063	8.18	6.23	256.528	1.48325	0						2				167	1.67	65	5	60	23.3067	2	10	10	10	2	2	2	2	2	2024	2	3360
2	163906	3	163906	郭姗	女	26	2	5	2025/3/6 16:42:39	2025/3/11 12:07:22	4.26	2	26.76	44.98	4.11	69.94	10.0706	7.39	3.64	330.182	1.83955	0						2				160	1.6	74	5.2	68.8	28.9062	2	10	10	10	2	2	2	2	1	2025	2	2650
2	219798	1	219798	黄春兰	女	29	2	3	2024/10/13 9:07:12	2024/10/16 14:38:25	4.63	2	26.02	10.86	4.08	55.33	7.96688	8.79	6.65	274.72	1.44466	0	4.65	1.22	1.99	2.55	4.6	2				157	1.57	69	16.5	52.5	27.993	2	10	10	10	2	2	2	2	2	2024	2	3470
2	87923	2	87923	阳巧林	女	33	2	2	2024/10/14 1:01:32	2024/10/16 11:32:39	4.72	2	50.19	5.09	4.38	56.06	8.07199	9.28	6.09	183.454	1.57135	0						2				160	1.6	70	9	61	27.3438	2	10	10	10	2	2	2	2	2	2024	2	3410
2	194811	3	194811	陆椿妮	女	28	2	10	2024/10/14 10:57:18	2024/10/24 11:55:47	4.84	2	112.35	13.34	4.29	45.55	6.55868	8.93	7.6	166.042	1.25052	0						2				153	1.53	54	5	49	23.0681	2	10	10	10	1	2	2	1	1	2024	2	2770
2	131879	2	131879	马艳	女	36	1	6	2024/10/14 15:16:03	2024/10/20 12:38:49	5.02	2	106.43	15.63	4.48	116.56	16.7833	6.52	5.54	342.516	3.34174	0						2				160	1.6	73	15.5	57.5	28.5156	2	10	10	10	2	2	2	2	2	2024	2	3140
2	251507	1	251507	黄璟甜	女	24	2	3	2025/7/17 0:21:27	2025/7/20 11:05:13	4.47	2	45.93	12.69	4.68	100.17	14.4233	7.09	6.04	244.463	3.00005	0	4.57	1.53	1.89	2.39		2				160	1.6	105	15	90	41.0156	2	10	10	10	2	2	2	2	2	2025	2	3100
2	232007	1	232007	梁丽霞	女	37	1	3	2025/2/5 0:19:04	2025/2/8 11:18:55	4.23	2	62.89	22.66	3.9	53.02	7.63427	6.43	7.39	381.713	1.32327	0						2				170	1.7	77	19	58	26.6436	2	10	10	10	2	2	2	2	2	2025	2	2825
2	119433	2	119433	黄丽霞	女	25	2	6	2024/10/15 3:43:08	2024/10/21 13:14:43	4.15	2	40.13	11.32	3.73	87.12	12.5443	5.67	3.38	1090.81	2.07956	0						2				160	1.6	60	17.5	42.5	23.4375	2	10	10	10	2	2	2	1	1	2024	2	1710
2	220046	1	220046	陆娜	女	27	2	3	2024/10/15 7:13:36	2024/10/18 13:34:22	4.65	2	75.66	7.51	4.04	42.34	6.09647	5.91	5.12	225.795	1.09466	0						2				160	1.6	55	10	45	21.4844	2	10	10	10	2	2	2	2	2	2024	2	2845
2	255607	1	255607	蒋彦玉	女	28	2	5	2025/8/19 10:40:03	2025/8/24 15:34:03	4.17	2	109.11	45.79	3.69	39.95	5.75234	5.89	6.36	605.509	0.943384	0					5.1	2				160	1.6	70.5	11	59.5	27.5391	2	10	10	10	2	2	2	1	1	2025	2	3160
2	256707	1	256707	李芳兰	女	40	1	7	2025/8/27 11:27:21	2025/9/3 10:57:32	4.9	2	31.57	14.42	4.61	120.83	17.3981	7.35	4.82	313.48	3.56468	0	5.9	2.03	1.82	3.32		2				154	1.54	62.3	6	56.3	26.2692	2	10	10	10	2	2	2	1	1	2025	2	2870
2	246807	1	246807	蒙林琳	女	31	2	4	2025/6/10 10:09:44	2025/6/14 11:53:35	4.54	2	147.68	80.11	3.82	86.83	12.5025	5.23	7.74	781.407	2.12265	0					6.1	1				160	1.6	76.6	9	67.6	29.9219	2	10	10	10	2	2	2	2	2	2025	2	3340
2	237407	1	237407	陈玲玲	女	39	1	3	2025/3/19 9:37:36	2025/3/22 11:43:31	4.29	2	72.3	24.61	4.17	51.99	7.48596	6.52	4.24	223.462	1.3874	0						2				163	1.63	63.7	13	50.7	23.9753	2	10	10	10	1	2	2	2	2	2025	2	2910
2	220198	1	220198	唐姬雯	女	32	2	2	2024/10/16 2:09:31	2024/10/18 11:38:04	4.3	2	110.57	23.36	4.08	85.29	12.2808	5.55	4.64	423.475	2.22691	0					5.1	2				160	1.6	60	9	51	23.4375	2	10	10	10	2	2	2	2	2	2024	2	2625
2	220199	1	220199	韦兰毅	女	27	2	2	2024/10/16 2:35:58	2024/10/18 14:11:23	4.29	2	68.04	20	3.93	48.12	6.92873	5.96	6.38	322.266	1.21022	0					5.2	2				168	1.68	64	12.5	51.5	22.6757	2	10	10	10	2	2	2	2	2	2024	2	3300
2	53557	3	53557	贾秋铃	女	32	2	2	2024/10/16 2:55:53	2024/10/18 15:08:21	4.45	2	62.75	12.86	4.12	97.67	14.0634	7.37	6.05	453.657	2.57516	0						2				163	1.63	77.2	20	57.2	29.0564	2	10	10	10	2	2	2	2	2	2024	2	2950
2	220411	1	220411	梁冬冬	女	29	2	6	2024/10/17 14:53:31	2024/10/23 11:30:53	4.91	2	82.95	11.28	4.38	71.29	10.2649	7.9	7.89	233.294	1.99824	0						2				150	1.5	50	10	40	22.2222	2	10	10	10	2	2	2	2	2	2024	2	3400
2	270208	1	270208	李秀梅	女	30	2	6	2025/12/24 10:43:07	2025/12/30 11:38:56	4.46	2	50.07	8.43	4.38	136.63	19.6731	5.81	7.32	447.117	3.82971	0	5.97	3.43	1.32	3.94		2				155	1.55	85.5	8	77.5	35.5879	2	10	10	10	2	2	2	2	2	2025	2	3240
2	22108	2	22108	唐开秀	女	40	1	3	2025/2/24 6:52:18	2025/2/27 10:37:18	4.18	2	212.37	119.49	4.17	87.61	12.6148	6.75	4.92	376.562	2.33795	0					4.9	2				149	1.49	72	19	53	32.431	2	10	10	10	2	2	2	2	2	2025	2	2665
2	122208	4	122208	卢晓丽	女	34	2	3	2025/6/3 1:27:07	2025/6/6 14:03:58	4.61	2	62.37	11.94	4.39	110.29	15.8805	8.09	6.69	356.865	3.09846	0	5.84	2.17	1.68	3.64		2				155	1.55	66	11	55	27.4714	2	9	10	10	2	2	2	2	2	2025	2	3965
2	70990	3	70990	韦雪萍	女	37	1	4	2024/10/17 23:39:57	2024/10/21 12:58:25	4.31	2	9.15	20.7	4.21	52.01	7.48884	8.94	7.13	210.953	1.40125	0						2				155	1.55	67	10	57	27.8876	2	10	10	10	2	2	2	2	2	2024	2	2860
2	220355	1	220355	杨丽凤	女	40	1	4	2024/10/17 9:34:04	2024/10/21 12:21:11	4.7	2	98.7	8.26	4.42	109.06	15.7034	7.07	6.5	341.378	3.08484	0						2				155	1.55	76	15	61	31.6337	2	10	10	10	2	2	2	2	2	2024	2	3350
2	244508	1	244508	陆美梅	女	23	2	4	2025/5/20 13:53:10	2025/5/24 11:14:34	4.04	2	93.61	12.93	4.3	57.47	8.27502	4.71	3.23	206.875	1.58145	0						2				159	1.59	58	14	44	22.9421	2	10	10	10	2	2	2	2	2	2025	2	2980
2	220362	1	220362	苏怡馨	女	32	2	6	2024/10/17 9:57:49	2024/10/23 15:44:06	4.36	2	74.51	4.21	4.33	49.2	7.08423	8.01	5.84	170.704	1.36332	0						2				156	1.56	66.4	15	51.4	27.2847	2	10	10	10	2	2	2	2	2	2024	2	3825
2	255608	1	255608	农金娥	女	31	2	6	2025/8/19 10:39:54	2025/8/25 12:01:49	4.73	2	51.16	23.26	4.19	58.06	8.35997	5.42	6.11	242.318	1.55681	0						2				160	1.6	69.5	17	52.5	27.1484	2	10	10	10	2	2	2	2	2	2025	2	3375
2	39585	2	39585	黄雪玲	女	35	1	4	2024/10/18 16:12:57	2024/10/22 11:00:31	4.75	2	26.14	9.27	4.67	124.92	17.987	6.3	6.2	307.471	3.73331	0						2				158	1.58	73	8	65	29.2421	2	10	10	10	2	2	2	2	2	2024	2	3260
2	236008	1	236008	牙春妹	女	31	2	6	2025/3/7 14:41:05	2025/3/13 11:00:49	4.44	2	116.68	55.87	3.8	50.95	7.33621	8.07	6.59	489.081	1.239	0						2				160	1.6	61	13	48	23.8281	2	10	10	10	2	2	2	2	2	2025	2	3310
2	267108	1	267108	孙梦梅	女	31	2	5	2025/11/27 15:02:49	2025/12/2 11:03:28	4.34	2	26.14	6.58	4.07	103.79	14.9446	8.27	8.26	524.371	2.70331	0						2				164	1.64	78	15	63	29.0006	2	10	10	10	2	2	2	2	2	2025	2	3330
2	220577	1	220577	黄如	女	37	1	3	2024/10/18 21:56:38	2024/10/21 13:11:55	4.39	2	213.71	32.68	4.1	71.6	10.3096	9.35	8.44	343.653	1.87863	0	5.61	1.59	2.24	3.22	4.7	2				158	1.58	74	10	64	29.6427	2	10	10	10	2	2	2	1	2	2024	2	3480
2	127708	5	127708	侯永丽	女	34	2	5	2025/9/21 17:18:17	2025/9/26 13:37:51	5.55	1	153.35	33.16	3.75	41.11	5.91937	6.14	6.12	473.549	0.986561	0	5.45	1.28	1.75	3.65		2				160	1.6	64	12	52	25	2	9	10	10	2	2	2	1	1	2025	2	2460
2	257708	4	257708	安楠楠	女	34	2	7	2025/10/7 18:24:12	2025/10/14 14:51:34	4.4	2	63.32	10.99	3.88	58.42	8.41181	6.92	6.15	442.727	1.45057	0						2				163	1.63	67.5	12.5	55	25.4055	2	10	10	10	2	2	2	2	2	2025	2	3170
2	220582	1	220582	徐慧玲	女	35	1	3	2024/10/19 1:39:49	2024/10/22 13:52:33	4.36	2	31.32	8.62	3.88	27.65	3.98128	8.1	5.9	209.541	0.68655	0						2				160	1.6	56.5	12.5	44	22.0703	2	10	10	10	2	2	2	2	2	2024	2	2730
2	220602	1	220602	何廷亭	女	31	2	7	2024/10/19 11:01:49	2024/10/26 12:58:59	4.42	2	28.83	7.46	3.95	79.2	11.4039	8.77	7.96	506.839	2.00202	0						2				164	1.64	70	20	50	26.0262	2	10	10	10	2	2	2	2	1	2024	2	3575
2	133077	2	133077	韦小妹	女	28	2	5	2024/10/19 19:37:00	2024/10/24 11:56:46	4.15	2	31.08	7.97	3.85	48.83	7.03096	7.57	6.2	401.769	1.20307	0						2				145	1.45	59	12	47	28.0618	2	10	10	10	2	2	2	2	2	2024	2	3020
2	239608	1	239608	曹佳欣	女	27	2	5	2025/4/8 15:18:08	2025/4/13 10:49:38	4.19	2	57.84	24.89	3.77	55.17	7.94384	7.45	6.11	588.433	1.33104	0						2				153	1.53	56	15	41	23.9224	2	10	10	10	2	2	2	2	2	2025	2	2740
2	220649	1	220649	陈凯宜	女	31	2	4	2024/10/19 23:20:43	2024/10/23 10:21:52	4.82	2	24.28	4.72	4.16	46.44	6.68683	4.45	8.13	202.631	1.23632	0						2				162	1.62	72	20	52	27.4348	2	10	10	10	2	2	2	2	2	2024	2	3415
2	239908	2	239908	兰雄雕	女	37	1	4	2025/6/23 10:07:38	2025/6/27 12:42:17	3.84	2	74.17	36.92	4.69	120.99	17.4212	8.33	6.94	292.793	3.63135	0					5.3	2				155	1.55	60	15	45	24.974	2	10	10	10	2	2	2	2	2	2025	2	3360
2	220584	1	220584	林春琴	女	37	1	3	2024/10/19 4:28:14	2024/10/22 11:31:28	4.55	2	69.79	12.38	4.03	43.47	6.25918	7.27	8.04	236.195	1.12109	0					5.4	2				160	1.6	59	5.5	53.5	23.0469	2	10	10	10	2	2	2	2	2	2024	2	3270
2	240609	3	240609	刘湘莲	女	36	1	6	2025/7/29 10:09:47	2025/8/4 10:46:07	4.35	2		12.9	4.12	47.24	6.80202	8.75	7.99	219.42	1.24552	0	6.74	4.08	1.53	3.47	5.4	2				155	1.55	65	11	54	27.0552	2	10	10	10	2	1	2	2	2	2025	1	4050
2	260909	1	260909	粟树先	女	32	2	6	2025/10/7 19:06:17	2025/10/13 12:41:55	4.33	2	73.83	16.42	4.48	156.14	22.4824	6.36	5.04	458.824	4.47649	0	5.88	4.1	1.56	2.92	5.6	2				150	1.5	60	10	50	26.6667	2	10	10	10	2	2	2	2	2	2025	2	3400
2	161109	4	161109	肖萍	女	27	2	3	2025/2/28 8:45:55	2025/3/3 11:30:11	4.1	2		32	3.8	68.36	9.84305	5.7	5.97	656.204	1.66238	0						2				153	1.53	61.5	10	51.5	26.2719	2	10	10	10	1	2	2	2	2	2025	2	3230
2	215526	2	215526	颜超	女	22	2	3	2024/10/21 12:47:49	2024/10/24 11:58:13	4.14	2	144.43	100.16	3.88	29.22	4.20734	7.02	5.35	221.439	0.725533	0						2				158	1.58	61	10	51	24.4352	2	10	10	10	2	2	2	2	2	2024	2	3310
2	220853	1	220853	黄艳	女	34	2	4	2024/10/21 15:46:23	2024/10/25 14:38:08	4.08	2	135.64	23.62	4	65.99	9.5018	7.39	6.11	380.072	1.68921	0						2				162	1.62	69	15	54	26.2917	2	10	10	10	2	2	2	2	2	2024	2	3710
2	224909	2	224909	高肖竹	女	33	2	8	2025/4/2 17:33:56	2025/4/10 11:40:49	4.51	2	75.77	7.8	4.22	74.94	10.7905	7.77	6.58	299.736	2.02382	0						2				158	1.58	85	20	65	34.049	2	9	10	10	1	2	2	2	2	2025	2	3390
2	248009	1	248009	黄兰春	女	29	2	7	2025/6/19 15:09:07	2025/6/26 11:09:49	4.61	2	151.45	48.15	4.64	66.64	9.59539	7.93	6.43	168.34	1.97878	0						2				147	1.47	58	14.6	43.4	26.8407	2	10	10	10	2	2	2	2	2	2025	2	3460
2	220979	1	220979	李兰英	女	33	2	3	2024/10/22 12:15:25	2024/10/25 11:13:03	4.43	2	136.85	44.44	3.88	28.62	4.12095	8.63	6.05	216.892	0.710635	0						2				153	1.53	55	10	45	23.4952	2	10	10	10	2	2	2	2	2	2024	2	3100
2	230710	2	230710	李春燕	女	24	2	5	2025/7/18 10:32:21	2025/7/23 15:40:18	4.68	2	22.96	21.4	3.83	86.35	12.4334	6.62	6.28	753.54	2.11644	0	5.74	1.52	2.39	3.2		2				156	1.56	59	15	44	24.2439	2	10	10	10	2	2	2	2	2	2025	2	2915
2	220986	1	220986	何丽锋	女	29	2	3	2024/10/22 14:12:15	2024/10/25 11:16:34	4.44	2	41.07	6.8	3.96	66.36	9.55508	6.24	5.81	415.438	1.68169	0					5.5	2				161	1.61	64	14	50	24.6904	2	10	10	10	2	2	2	2	2	2024	2	3500
2	242210	1	242210	梁萍	女	37	1	6	2025/4/30 10:03:47	2025/5/6 11:08:23	4.18	2	74.17	32.11	4.5	87.84	12.6479	8.06	5.41	252.959	2.52959	0						2				153	1.53	70	10	60	29.903	2	10	10	10	2	2	2	2	2	2025	2	3210
2	253210	1	253210	牙彩妙	女	31	2	5	2025/7/30 19:43:36	2025/8/4 11:50:45	4.87	2	55.76	9.26	4.74	123.15	17.7322	7.18	5.36	286.003	3.73558	0	5.62	2.2	1.88	3.21		2				161	1.61	56.4	6.4	50	21.7584	2	10	10	10	2	2	2	1	1	2025	2	2790
2	243710	2	243710	邓宪玲	女	28	2	4	2025/5/28 13:49:44	2025/6/1 13:36:13	4.36	2	39.37	20.85	4.75	77	11.0871	8.61	7.07	177.394	2.34061	0	4.94	3.53	1.42	2.85	5.3	2				158	1.58	65	6	59	26.0375	2	10	10	10	2	2	2	2	2	2025	2	2960
2	244110	1	244110	杨秀翠	女	29	2	3	2025/5/17 5:10:45	2025/5/20 11:25:03	4.46	2	229.16	29.16	4.25	63.89	9.19942	6.02	5.83	245.318	1.73767	0	6.63	2.08	2.34	3.96		2				165	1.65	79	19	60	29.0174	2	10	10	10	2	2	2	2	2	2025	2	3455
2	144310	2	144310	陆霞	女	32	2	5	2025/12/24 10:24:18	2025/12/29 16:34:16	4.8	2	57.1	15.91	4.45	99.64	14.347	7.29	6.42	302.042	2.83752	0	5.64	1.8	1.88	3.6	5.6	2				156	1.56	64	13	51	26.2985	2	10	10	10	2	2	2	1	1	2025	2	3115
2	221068	1	221068	吴小娟	女	26	2	6	2024/10/23 10:31:41	2024/10/29 11:58:28	4.51	2	69.21	48.53	4.13	71.37	10.2765	4.18	3.72	326.237	1.8863	0	4.15	1.22	1.71	2.23	4.6	2				156	1.56	66	14	52	27.1203	2	10	10	10	1	2	2	2	1	2024	2	3405
2	264910	1	264910	邓玉英	女	41	1	5	2025/11/9 7:42:23	2025/11/14 15:35:00	4.36	2	36.92	9.94	4.42	96.75	13.9309	7.11	5.5	302.845	2.73665	0	4.13	1.95	1.49	2.1	6.1	1				165	1.65	91	9	82	33.4252	2	10	10	10	2	2	2	2	2	2025	2	3635
2	221119	1	221119	杨堂春	女	29	2	6	2024/10/23 14:54:27	2024/10/29 11:56:23	4.03	2	101.83	21.39	3.75	51.27	7.38229	7.22	7.46	590.583	1.23038	0						2				150	1.5	65	16.5	48.5	28.8889	2	10	10	10	2	2	2	2	2	2024	2	3380
2	221044	1	221044	阮林清	女	41	1	5	2024/10/23 4:16:01	2024/10/28 11:39:12	4.14	2	61.99	38.22	3.69	71.35	10.2736	9.47	6.93	1081.43	1.68487	0						2				160	1.6	53	5	48	20.7031	2	7	8	9	1	2	1	1	1	2024	2	980
2	97610	3	97610	黄金敏	女	27	2	1	2025/1/21 6:42:32	2025/1/22 18:00:00	5.08	2	112.5	24.2	4	43.89	6.31965	5.13	4.4	252.786	1.12349	0					5.1	2				162	1.62	67	19	48	25.5296	2	10	10	10	2	2	2	1	1	2025	2	2690
2	221045	1	221045	檀燕妹	女	32	2	4	2024/10/23 6:52:01	2024/10/27 15:14:12	5.07	2	362.77	209.02	4.41	63.72	9.17495	8.61	4.8	201.647	1.79829	0					4.5	2				163	1.63	63	15	48	23.7118	2	10	10	10	2	2	2	2	2	2024	2	2730
2	18110	2	18110	唐辉辉	女	35	1	4	2025/1/3 8:57:16	2025/1/7 14:51:14	4.73	2	8.99	15.9	4.39	68.22	9.82289	7.39	5.51	220.739	1.91656	0						2				155	1.55	71	15.4	55.6	29.5525	2	10	10	10	2	2	2	2	2	2025	2	3065
2	258710	1	258710	梁燕	女	28	2	3	2025/9/15 4:58:50	2025/9/18 15:32:08	4.51	2	140.95	16.43	4.4	103.98	14.9719	7.89	4.88	332.709	2.92784	0	7.04	3.44	1.58	4.92		2				162	1.62	68.5	13	55.5	26.1012	2	10	10	10	2	2	2	2	2	2025	2	3550
2	221318	1	221318	李玲玲	女	29	2	7	2024/10/24 20:15:03	2024/10/31 11:20:33	4.51	2	51.02	3.78	4.08	95.11	13.6947	8.3	6.95	472.233	2.48331	0						2				160	1.6	65	11.5	53.5	25.3906	2	10	10	10	2	2	2	2	2	2024	2	3250
2	221193	1	221193	李玉萍	女	26	2	4	2024/10/24 6:05:33	2024/10/28 12:38:58	4.27	2	62.61	8.54	4.59	194.92	28.0662	9.41	8.14	514.977	5.72551	0					5.5	2				155	1.55	69	15	54	28.7201	2	10	10	10	2	2	2	2	1	2024	2	3235
2	88312	2	88312	崖星宇	女	29	2	4	2024/10/25 10:26:15	2024/10/29 11:52:24	4.35	2	60.38	36.53	4.12	121.69	17.522	8.1	6.76	565.224	3.20847	0						2				163	1.63	76	14	62	28.6048	2	10	10	10	2	2	2	2	2	2024	2	3220
2	221325	1	221325	蒙雨欣	女	25	2	4	2024/10/25 5:50:55	2024/10/29 11:50:18	4.98	2	59.91	25.85	4.19	42.14	6.06767	8.85	5.41	175.875	1.12994	0						2				160	1.6	66	4	62	25.7812	2	10	10	10	2	2	2	2	2	2024	2	2980
2	132035	2	132035	温荣英	女	36	1	4	2024/10/26 22:02:38	2024/10/30 10:52:58	4.32	2		13.7	4.44	100.63	14.4896	5.8	7.89	308.289	2.85927	0						2				165	1.65	70	10	60	25.7117	2	10	10	10	2	2	2	1	1	2024	2	2405
2	245011	1	245011	黄显艳	女	27	2	3	2025/5/25 8:27:40	2025/5/28 11:18:55	4.25	2	57.38	14.79	3.85	83.87	12.0763	7.02	4.43	690.075	2.06639	0	5.64	2.11	2	3.28		2				162	1.62	63	15	48	24.0055	2	10	10	10	2	2	2	1	1	2025	2	2495
2	245111	1	245111	韦春叶	女	33	2	5	2025/5/26 10:34:47	2025/5/31 15:24:48	4.62	2	77.1	63.61	4.47	91.4	13.1605	8.36	6.16	271.351	2.61456	0						2				157	1.57	66.6	12.8	53.8	27.0194	2	10	10	10	2	2	2	2	2	2025	2	2835
2	245511	1	245511	黄金娇	女	26	2	5	2025/5/29 11:06:50	2025/6/3 12:57:25	4.13	2	73.38	25.07	4.19	31.32	4.50972	7.13	4.32	130.716	0.83981	0	5.97	2.29	1.67	3.67	5.4	2				154	1.54	49.5	10.65	38.85	20.872	2	10	10	10	2	2	2	2	2	2025	2	3130
2	236311	1	236311	黄小妹	女	21	2	6	2025/3/10 15:31:24	2025/3/16 11:47:12	4.16	2	128.86	18.71	3.7	96.07	13.833	7.51	6.2	1383.3	2.27476	0						2				158	1.58	61	6	55	24.4352	2	10	10	10	2	2	2	2	1	2025	2	1140
2	246611	1	246611	谭丽春	女	34	2	5	2025/6/9 22:52:22	2025/6/14 11:49:07	4.64	2	69.38	17.01	4.45	43.96	6.32973	6.58	4.78	133.258	1.25188	0	4.03	1.1	1.76	1.98		2				162	1.62	72	15	57	27.4348	2	10	10	10	2	2	2	1	1	2055	2	2890
2	257411	1	257411	刘玉香	女	26	2	2	2025/9/3 5:36:45	2025/9/5 11:54:58	4.76	2	24.01	7.2	4.41	117.03	16.851	7.66	5.57	370.351	3.30279	0	6.18	2.09	1.52	4.3		2				158	1.58	67	16.6	50.4	26.8386	2	10	10	10	2	2	2	2	2	2025	2	2910
2	247511	1	247511	黄桂淘	女	27	2	6	2025/6/16 10:49:02	2025/6/22 12:27:24	4.43	2	20.5	6.48	3.85	58.28	8.39165	7.63	6.07	479.523	1.4359	0	6.38	2.62	1.61	4.21		2				150	1.5	55.6	10	45.6	24.7111	2	10	10	10	2	2	2	2	2	2025	2	3060
2	221540	1	221540	韦在春	女	34	2	5	2024/10/28 0:24:56	2024/11/2 12:30:16	4.83	2	220.12	108.03	3.99	61.44	8.84665	5.44	4.73	361.088	1.56881	0						2				165	1.65	55	12	43	20.202	2	7	9	9	2	1	1	1	1	2024	2	2940
2	208811	2	208811	黄丽丹	女	29	2	3	2025/1/14 7:36:38	2025/1/17 11:22:21	4.47	2	136.42	20.23	4.03	31.35	4.51404	7.35	6.06	170.341	0.808515	0					5.6	2				158	1.58	50	10	40	20.0288	2	10	10	10	2	2	2	2	2	2025	2	3295
2	229611	1	229611	覃凤英	女	29	2	4	2025/1/8 9:56:37	2025/1/12 12:04:40	4.35	2	74.13	9.55	4.03	84.81	12.2117	7.51	8.08	460.817	2.18724	0						2				154	1.54	77	15	62	32.4675	2	10	10	10	2	2	2	2	2	2025	2	3430
2	221732	1	221732	叶小利	女	36	1	4	2024/10/28 23:37:16	2024/11/1 11:03:28	4.81	2	55.35	21.03	4.32	73.77	10.622	8.82	7.4	259.074	2.03943	0						2				157	1.57	61	6	55	24.7475	2	10	10	10	2	2	2	2	2	2024	2	2900
2	260512	1	260512	林美华	女	30	2	3	2025/9/30 2:22:13	2025/10/3 11:02:21	4.11	2	78.89	53.36	4.01	107.85	15.5292	5.42	4.9	608.987	2.76764	0	5.69	1.68	2.07	3.51		2				158	1.58	81	20	61	32.4467	2	10	10	10	2	2	2	2	2	2025	2	2845
2	251012	1	251012	蓝卫妮	女	29	2	3	2025/7/14 9:22:21	2025/7/17 11:42:26	4.79	2	35.73	18.55	4.01	192.11	27.6616	9.17	7.08	1084.77	4.92992	0	4.72	2.25	1.59	2.21		2				155	1.55	68	5	63	28.3039	2	10	10	10	2	2	2	1	1	2025	2	2400
2	221568	1	221568	卢护木	女	31	2	3	2024/10/28 9:19:47	2024/10/31 11:29:40	4.19	2	79.96	10.52	4.36	100.33	14.4464	8.23	5.7	335.962	2.79938	0					5.4	2				156	1.56	63	15.5	47.5	25.8876	2	10	10	10	2	2	2	2	2	2024	2	3345
2	262812	1	262812	陈灵	女	25	2	5	2025/10/21 14:14:07	2025/10/26 13:15:53	4.59	2		24.16	4.34	64.03	9.21958	9.09	6.54	219.514	1.77836	0						2				153	1.53	64.5	16	48.5	27.5535	2	10	10	10	2	2	2	2	2	2025	2	2755
2	207337	2	207337	张锦杏	女	27	2	7	2024/10/29 15:06:31	2024/11/5 12:48:36	4.24	2	35.92	8.19	4.12	49.39	7.11159	8.66	5.69	229.406	1.30221	0					4.6	2				163	1.63	63	10	53	23.7118	2	10	10	10	2	2	2	1	1	2024	2	3410
2	221845	1	221845	张雪园	女	29	2	6	2024/10/29 16:43:55	2024/11/4 14:36:47	4.2	2	62.59	13.84	3.93	59.73	8.60043	9.18	7.11	400.02	1.50221	0						2				151	1.51	54.8	12	42.8	24.034	2	10	10	10	1	1	2	2	1	2024	2	2820
2	89828	2	89828	莫雪萱	女	32	2	5	2024/10/29 17:20:54	2024/11/3 12:42:37	4.53	2	95.18	13.17	4.72	104.18	15.0007	8.08	6.04	245.913	3.14682	0						2				156	1.56	70	14	56	28.764	2	10	10	10	2	2	2	2	1	2024	2	3670
2	156062	4	156062	马雪倪	女	21	2	4	2024/10/29 22:31:40	2024/11/2 11:48:48	4.8	2	11.65	14.58	4.1	77.36	11.1389	4.2	3	371.298	2.02976	0						2				158	1.58	50	10	40	20.0288	1	10	10	10	2	2	2	2	2	2024	2	2580
2	257412	1	257412	农礼渊	女	32	2	5	2025/9/3 6:00:29	2025/9/8 13:47:20	5.13	1	85.31	7.89	3.86	48.52	6.98632	6.1	3.49	388.129	1.19854	0	7.03	1.43	2.74	3.99	5.3	2				155	1.55	59.5	13.5	46	24.7659	2	10	10	10	2	2	2	1	1	2025	2	2770
2	219640	2	219640	余文丽	女	26	2	4	2024/10/29 9:01:09	2024/11/2 11:48:16	5.06	2	128.22	28.3	4.36	61.98	8.92441	5.61	6.36	207.544	1.72935	0						2				156	1.56	57.5	17	40.5	23.6275	2	10	10	10	2	2	2	2	2	2024	2	2745
2	218707	1	218707	曾佳玲	女	33	2	4	2024/10/3 16:37:24	2024/10/7 17:00:00	4.53	2	149.72	28.78	4.24	75.02	10.802	8.62	6.54	291.946	2.03558	0	6.43	1.82	2.1	4.15		2				155	1.55	71	5	66	29.5525	2	10	10	10	2	2	2	2	2	2024	2	3100
2	95060	3	95060	汤静慧	女	32	2	4	2024/10/30 3:53:10	2024/11/3 12:53:07	4.75	2	54.49	38.13	4.42	112.58	16.2102	8.81	3.82	352.396	3.18441	0						2				162	1.62	75	16	59	28.578	2	10	10	10	2	2	2	2	2	2024	2	2860
2	221878	1	221878	严浩	女	31	2	3	2024/10/30 8:36:51	2024/11/2 12:36:47	4.16	2	111.39	31.05	3.9	53.71	7.73362	6.93	4.44	386.681	1.34049	0						2				157	1.57	65	13	52	26.3702	2	10	10	10	2	2	2	1	2	2024	2	2760
2	228812	1	228812	林玲	女	29	2	4	2025/1/1 6:42:40	2025/1/5 12:52:05	4.19	2	72.02	41.36	3.91	57.83	8.32685	6.75	6.23	406.188	1.44702	0						2				163	1.63	62	11	51	23.3355	2	10	10	10	2	2	2	2	2	2025	2	3200
2	269212	1	269212	李丽兰	女	40	1	3	2025/12/16 4:36:35	2025/12/19 12:18:50	4.48	2	104.87	49.54	4.52	55.27	7.95824	9.58	6.88	156.044	1.59872	0	6.13	1.38	2.07	3.85		2				165	1.65	76	7	69	27.9155	2	10	10	10	2	2	2	1	1	2025	2	2125
2	229812	1	229812	江小霞	女	35	1	4	2025/1/9 17:03:11	2025/1/13 10:32:10	4.5	2	98.04	19.02	4.13	50.19	7.22678	9.2	7.85	229.422	1.32652	0					5.1	2				155	1.55	62.5	13.5	49	26.0146	2	10	10	10	2	2	2	2	2	2025	2	3140
2	270313	1	270313	刘玫秀	女	33	2	3	2025/12/25 0:36:48	2025/12/28 11:24:30	4.06	2	100.43	15.47	3.74	70.06	10.0878	8.57	5.8	840.653	1.67682	0	5.21	1.37	1.77	3.34	4.4	2				161	1.61	58.8	7.8	51	22.6843	2	10	10	10	2	2	2	2	2	2025	2	2980
2	215212	2	215212	蒋陈会	女	35	1	6	2024/10/31 14:12:35	2024/11/6 11:04:38	4.38	2	153.14	36.83	4.1	68.23	9.82433	9.4	7.49	327.478	1.79021	0						2				153	1.53	62	7	55	26.4855	2	10	10	10	2	2	2	2	2	2024	2	2795
2	231713	1	231713	卢韦回	女	26	2	3	2025/2/3 6:53:06	2025/2/6 17:00:00	4.58	2	27.37	3.9	3.99	94.67	13.6314	8.86	7.46	556.383	2.4173	0					5.3	2				160	1.6	66.5	12	54.5	25.9766	2	10	10	10	2	2	2	2	2	2025	2	2830
2	218721	1	218721	楼应娟	女	33	2	3	2024/10/4 0:57:16	2024/10/7 17:00:00	4.5	2	117.22	16.45	4.29	54.75	7.88337	9.8	6.67	199.579	1.5031	0						2				162	1.62	57	10	47	21.7193	2	10	10	10	2	2	2	2	2	2024	2	3365
2	218724	1	218724	蒙群	女	24	2	4	2024/10/4 1:23:07	2024/10/8 12:23:52	4.76	2	94.92	15.36	3.89	56.34	8.11231	9.03	7.8	416.016	1.40253	0						2				160	1.6	64.5	14	50.5	25.1953	2	10	10	10	2	2	2	2	2	2024	2	2900
2	218731	1	218731	阮秋凤	女	34	2	5	2024/10/4 10:29:01	2024/10/9 15:33:16	4.27	2	62.05	7.33	4.18	118.97	17.1303	7.16	5.14	503.833	3.18243	0						2				157	1.57	65.5	12	53.5	26.5731	2	10	10	10	2	2	2	1	1	2024	2	2920
2	83613	5	83613	黄佩玉	女	35	1	5	2025/1/9 9:25:15	2025/1/14 10:49:01	4.57	2	54.88	11.6	4.3	82.94	11.9424	6.79	4.06	298.56	2.28233	0						2				155	1.55	70	17.5	52.5	29.1363	2	10	10	10	2	1	2	1	1	2025	2	2855
2	218741	1	218741	黄蓉	女	24	2	5	2024/10/4 15:35:03	2024/10/9 11:44:35	4.55	2	93.26	48.34	3.94	48.99	7.054	9.05	5.32	320.636	1.23523	0						2				158	1.58	60	12.5	47.5	24.0346	2	10	10	10	2	2	2	2	2	2024	2	3320
2	265613	1	265613	黄元秋	女	38	1	6	2025/11/14 16:29:41	2025/11/20 12:22:51	4.38	2	191.2	43.12	4.1	73.58	10.5947	6.83	6.51	353.156	1.93058	0						2				158	1.58	56.8	8	48.8	22.7528	2	10	10	10	2	2	2	2	2	2025	2	2840
2	218774	1	218774	莫艳娇	女	35	1	3	2024/10/5 3:19:39	2024/10/8 12:25:32	4.55	2	99.81	10.77	4.06	91.27	13.1418	7.2	7.44	469.351	2.37137	0	4.87	2.37	1.8	2.38		2				150	1.5	50	7	43	22.2222	2	10	10	10	2	2	2	2	2	2024	2	2805
2	237513	1	237513	杨祝红	女	32	2	4	2025/3/19 23:05:58	2025/3/23 14:01:48	4.52	2	48.9	17.11	4.35	93.61	13.4788	7.85	7.52	317.147	2.60589	0						2				165	1.65	74	6	68	27.1809	2	10	10	10	2	2	2	2	2	2025	2	3895
2	218842	1	218842	刘旒	女	26	2	3	2024/10/6 11:13:17	2024/10/9 11:46:31	4.41	2	110.71	10.4	3.82	56.74	8.16991	7.31	5.87	510.619	1.38707	0						2				168	1.68	66.5	13.5	53	23.5615	2	10	10	10	2	2	2	2	2	2024	2	3440
2	218910	1	218910	黄品玲	女	37	1	3	2024/10/7 0:30:00	2024/10/10 12:01:09	4.5	2	122.49	22.56	3.79	52.58	7.57091	6.12	7.05	522.132	1.27528	0	5.47	3.04	2.08	2.97	4.5	2				160	1.6	68	7	61	26.5625	2	10	10	10	2	2	2	1	2	2024	2	2980
2	239213	1	239213	韩泳	女	27	2	4	2025/4/7 0:19:01	2025/4/11 15:36:04	4.51	2	76.72	2.77	4.05	60.34	8.68826	9.2	3.37	315.937	1.56389	0						2				168	1.68	76.4	15	61.4	27.0692	2	10	10	10	2	2	2	2	2	2025	2	3955
2	218914	1	218914	刘伟榕	女	22	2	4	2024/10/7 5:43:22	2024/10/11 11:14:42	4.42	2	43.19	8.62	4.5	98.11	14.1267	6.25	5.12	282.534	2.82534	0						2				153	1.53	64	13	51	27.3399	2	10	10	10	2	2	2	2	2	2024	2	2905
2	218486	2	218486	林丽芬	女	38	1	6	2024/10/8 10:22:51	2024/10/14 11:36:59	4.65	2	224.75	121.22	4.66	83.21	11.9813	9.28	6.68	206.574	2.48146	0						2				165	1.65	70	10	60	25.7117	2	10	10	10	2	2	2	2	2	2024	2	3240
2	116220	3	116220	梁艳	女	32	2	3	2024/10/8 16:41:05	2024/10/11 11:07:41	4.6	2	57.53	3.11	4.24	67.35	9.69762	9.35	7.84	262.098	1.82746	0						2				161	1.61	71	16.5	54.5	27.3909	2	10	10	10	2	2	2	2	2	2024	2	3170
2	143742	2	143742	蓝广源	女	29	2	4	2024/10/8 18:08:50	2024/10/12 10:53:17	4.52	2	23.84	6.42	3.99	74.28	10.6955	8.57	6.65	436.55	1.89666	0					5	2				158	1.58	80	15	65	32.0461	2	10	10	10	2	2	2	2	2	2024	2	2770
2	219270	1	219270	吴仕兰	女	22	2	4	2024/10/8 18:51:15	2024/10/12 11:26:18	4.61	2	28.11	18.76	4.75	121.25	17.4586	8.35	6.35	279.338	3.68571	0						2				162	1.62	71	21	50	27.0538	2	10	10	10	2	2	2	2	2	2024	2	3200
2	219091	1	219091	施芸芸	女	30	2	3	2024/10/8 6:59:01	2024/10/11 11:08:05	5.16	1	254.11	19.36	4.21	86.71	12.4852	6.54	5	351.697	2.33613	0						2				156	1.56	60	9	51	24.6548	2	10	10	10	2	2	2	2	2	2024	2	3245
2	174114	2	174114	奚晓芳	女	30	2	4	2025/2/18 14:16:32	2025/2/22 11:46:31	4.41	2	3.02	0	4.36	62.92	9.05976	6.55	5.52	210.692	1.75558	0						2				164	1.64	70	10	60	26.0262	2	10	10	10	2	2	2	2	2	2025	2	3390
2	264114	1	264114	秦林婕	女	22	2	3	2025/11/3 5:19:12	2025/11/6 10:45:41	4.24	2	102.75	17.39	4.38	104.33	15.0223	7.27	6.21	341.416	2.92434	0						2				160	1.6	59	12	47	23.0469	2	10	10	10	2	2	2	2	2	2025	2	2540
2	71983	4	71983	刘海珍	女	33	2	4	2024/10/9 8:55:04	2024/10/13 12:49:03	5.04	2	82.41	15.04	3.96	40.22	5.79122	5.67	5.34	251.792	1.01925	0						2				163	1.63	81	20	61	30.4867	2	10	10	10	2	2	2	2	2	2024	2	3905
2	222206	1	222206	李秋琼	女	34	2	10	2024/11/1 21:13:22	2024/11/11 12:20:43	4.51	2	14.19	12.14	3.98	90.51	13.0324	6.47	6.42	543.017	2.30529	0						2				155	1.55	67	17.5	49.5	27.8876	2	10	10	10	2	2	2	1	1	2024	2	3510
2	249914	1	249914	韦鹃	女	36	1	4	2025/7/5 8:44:57	2025/7/9 11:37:42	4.52	2	131.1	34.5	4.59	87.3	12.5702	6.94	6.69	230.646	2.56432	0						2				158	1.58	62	11	51	24.8358	2	10	10	10	2	2	2	2	2	2025	2	3010
2	222114	1	222114	朱日媛	女	23	2	6	2024/11/1 8:05:05	2024/11/7 11:31:34	4.32	2	112.44	15.28	4.2	86.19	12.4104	7.19	5.18	354.582	2.3166	0						2				153	1.53	72.5	21.5	51	30.971	2	8	10	10	2	2	2	2	2	2024	2	3490
2	162415	2	162415	曹慧慧	女	35	1	3	2025/10/11 7:30:13	2025/10/14 15:05:00	4.63	2	64.77	18.61	4.8	81.83	11.7826	6.94	6.09	181.27	2.51362	0	6.98	2.17	2	4.62	5.2	2				164	1.64	73	13	60	27.1416	2	10	10	10	2	2	2	2	2	2025	2	3635
2	70363	2	70363	莫艳枫	女	39	1	5	2024/11/10 17:24:39	2024/11/15 12:53:37	4.51	2	58.27	12.9	4.41	145.88	21.005	8.57	5.13	461.649	4.11699	0						2				164	1.64	77	16	61	28.6288	2	10	10	10	2	2	2	2	2	2024	2	3155
2	43215	3	43215	刘石凤	女	32	2	3	2025/4/29 3:10:15	2025/5/2 10:30:46	4.3	2	56.08	8.46	4.34	140.25	20.1944	6.65	4.78	480.819	3.89527	0						2				163	1.63	76	8	68	28.6048	2	10	10	10	2	2	2	2	2	2025	2	3780
2	223083	1	223083	黄秋凤	女	28	2	3	2024/11/10 3:45:44	2024/11/13 12:23:04	3.88	2	135.17	55.76	3.93	75.16	10.8222	7.39	6.91	503.357	1.89027	0						2				153	1.53	70	14	56	29.903	2	10	10	10	2	2	2	1	1	2024	2	2695
2	223087	1	223087	李妍霖	女	25	2	3	2024/11/10 8:43:47	2024/11/13 11:40:40	4.51	2	145.83	18.71	4.41	79.38	11.4298	9.02	6.87	251.205	2.24024	0						2				159	1.59	62	16	46	24.5243	2	10	10	10	2	2	2	2	2	2024	2	3150
2	196615	2	196615	阳星妮	女	32	2	7	2025/5/28 11:55:51	2025/6/4 12:16:53	4.36	2	46.01	9.33	4.52	85.49	12.3096	6.98	5.58	241.364	2.47286	0					5.3	2				164	1.64	76.5	14	62.5	28.4429	2	10	10	10	1	2	2	1	1	2025	2	3310
2	223404	1	223404	莫敏婷	女	28	2	4	2024/11/12 13:09:12	2024/11/16 10:45:25	4.21	2		26.02	4.19	68.74	9.89777	5.92	5.65	286.892	1.84318	0						2				158	1.58	74	10	64	29.6427	2	10	10	10	2	2	2	2	2	2024	2	3395
2	237915	2	237915	陈丽冰	女	27	2	6	2025/5/20 8:57:19	2025/5/26 15:33:51	4.7	2	73.94	14.51	4.44	79.22	11.4068	5.24	5.59	242.697	2.25094	0						2				152	1.52	58.1	14	44.1	25.1472	2	10	10	10	2	2	2	2	2	2025	2	3135
2	223442	1	223442	莫丽秋	女	31	2	4	2024/11/12 16:02:30	2024/11/16 11:33:16	4.77	2	115.41	30.02	4.22	64.25	9.25126	6.29	6.84	256.979	1.73513	0						2				150	1.5	56	13.5	42.5	24.8889	2	7	9	10	1	2	1	2	1	2024	2	2970
2	223483	1	223483	陈春兰	女	23	2	3	2024/11/12 20:38:16	2024/11/15 12:26:19	4.61	2	79.59	15.61	4.07	104.65	15.0684	6.52	4.51	528.716	2.72571	0						2				160	1.6	64.4	15.4	49	25.1562	2	10	10	10	2	2	2	2	2	2024	2	2850
2	130316	2	130316	王艳娟	女	28	2	3	2025/4/2 6:33:58	2025/4/5 11:58:54	3.8	2	82.22	22.72	3.99	99.26	14.2923	7.87	6.42	583.359	2.5345	0						2				150	1.5	60	3.3	56.7	26.6667	2	10	10	10	2	2	2	2	2	2025	2	2990
2	181664	3	181664	李云涛	女	24	2	3	2024/11/12 7:25:48	2024/11/15 11:52:14	3.84	2	24.1	19.03	4.19	101.46	14.6091	5.29	5	423.451	2.72053	0						2				172	1.72	53	14	39	17.9151	2	10	10	10	2	2	2	2	2	2024	2	3590
2	172124	2	172124	罗引凤	女	38	1	5	2024/11/12 9:36:43	2024/11/17 15:08:19	4.33	2	15.1	7.38	4.38	70.6	10.1656	8.3	6.39	231.036	1.9789	0						2				163	1.63	81	10	71	30.4867	2	10	10	10	2	2	2	1	1	2024	2	2670
2	223515	1	223515	梁智娟	女	35	1	7	2024/11/13 10:03:18	2024/11/20 11:14:29	4.37	2	23.23	7.42	3.99	91.81	13.2196	7.17	6.61	539.575	2.34427	0					5.5	2				158	1.58	66.5	12	54.5	26.6384	2	10	10	10	2	2	2	2	2	2024	2	3290
2	231016	1	231016	李婷凤	女	33	2	6	2025/1/20 16:15:25	2025/1/26 9:50:00	4.45	2	120.34	37.14	4.17	66.9	9.63283	8.68	8.07	287.547	1.78528	0						2				157	1.57	60	6	54	24.3418	2	10	10	10	1	2	2	1	1	2025	2	2115
2	232016	1	232016	莫恩	女	33	2	4	2025/2/5 8:22:14	2025/2/9 11:58:23	4.14	2		7.63	4.13	68.91	9.92225	5.77	5.49	314.992	1.82128	0						2				153	1.53	53	15	38	22.6409	2	10	10	10	2	2	2	2	2	2025	2	2725
2	223563	1	223563	梁小玲	女	18	2	5	2024/11/13 15:07:56	2024/11/18 16:38:21	4.18	2	61.46	8.03	4.71	257.69	37.1044	9.41	8	613.296	7.76719	0					5.9	2				155	1.55	62	16	46	25.8065	2	10	10	10	2	2	2	2	2	2024	2	2510
2	33908	3	33908	黎彩云	女	27	2	6	2024/11/13 15:18:21	2024/11/19 11:29:45	4.56	2	89.61	37.47	4.36	86.17	12.4075	7.1	6.03	288.546	2.4043	0						2				155	1.55	62.5	16.5	46	26.0146	2	10	10	10	2	2	2	2	2	2024	2	3575
2	103616	2	103616	程桂萍	女	36	1	3	2024/12/31 9:54:56	2025/1/3 11:33:09	4.23	2	148.75	93.2	3.75	38.99	5.61411	8.46	6.83	449.129	0.935685	0						2				150	1.5	63	12	51	28	2	10	10	10	2	2	2	2	2	2024	2	2980
2	164443	3	164443	卫冬萍	女	34	2	5	2024/11/14 14:52:13	2024/11/19 11:35:52	4.28	2	78.3	10.3	4.25	78.3	11.2743	9.69	7.81	300.648	2.12959	0						2				150	1.5	60	12.5	47.5	26.6667	2	10	10	10	2	2	2	1	1	2024	2	2900
2	266516	1	266516	谢宇焱	女	32	2	7	2025/11/22 16:31:20	2025/11/29 12:20:26	4.86	2	283.77	94.27	4.34	75.81	10.9158	8.51	6.71	259.899	2.10553	0	5.98	1.67	2.14	3.3	5.5	2				155	1.55	80	15	65	33.2986	2	10	10	10	2	2	2	2	2	2025	2	3290
2	256916	1	256916	熊宗娟	女	29	2	3	2025/8/29 6:24:20	2025/9/1 14:26:36	4.43	2	109.26	27.12	4.1	65.6	9.44564	9.36	8.39	314.855	1.72121	0						2				164	1.64	64	10	54	23.7954	2	10	10	10	2	2	2	2	2	2025	2	3050
2	127216	2	127216	农雅丹	女	33	2	3	2025/4/25 5:43:38	2025/4/28 15:04:50	3.94	2	135.42	48.54	4.18	93.91	13.522	6.15	5.85	397.705	2.51208	0						2				159	1.59	73.8	20	53.8	29.1919	2	10	10	10	2	2	2	2	2	2025	2	2905
2	201677	2	201677	陈贞秀	女	23	2	3	2024/11/14 4:25:40	2024/11/17 11:52:27	4.83	2	36.65	12.72	4.23	84.92	12.2275	6.7	5.9	335	2.29877	0						2				158	1.58	60	20	40	24.0346	2	10	10	10	2	2	2	2	2	2024	2	3150
2	216803	3	216803	王雪红	女	30	2	4	2024/11/14 4:29:56	2024/11/18 11:39:42	4.33	2	47.4	13.19	4.16	100.96	14.5371	5.61	5.66	440.517	2.68774	0						2				155	1.55	63	7	56	26.2227	2	10	10	10	2	2	2	2	2	2024	2	3175
2	223627	1	223627	张欣	女	22	2	3	2024/11/14 9:15:55	2024/11/17 11:23:35	4.53	2	44.84	34.98	4.07	97.71	14.0691	6.84	5.66	493.653	2.54495	0						2				160	1.6	65	18	47	25.3906	2	10	10	10	2	2	2	2	2	2024	2	2810
2	223810	1	223810	黄婉	女	36	1	3	2024/11/15 15:41:44	2024/11/18 11:47:05	4.65	2	10.59	8.04	4.45	54	7.77538	8.6	6.63	163.692	1.5378	0						2				160	1.6	60.7	5	55.7	23.7109	2	10	10	10	2	2	2	2	2	2024	2	3150
2	223749	1	223749	彭琪	女	24	2	3	2024/11/15 2:58:01	2024/11/18 12:59:31	4.63	2	10.67	8.52	4.12	119.64	17.2268	8.75	7.49	555.703	3.15442	0						2				165	1.65	76	13	63	27.9155	2	10	10	10	2	2	2	1	1	2024	2	3140
2	263017	1	263017	覃月颇	女	32	2	5	2025/10/23 4:39:51	2025/10/28 11:38:10	3.95	2	50.41	27.77	4.38	74.43	10.7171	6.89	5.25	243.57	2.08625	0	5.05	1.91	1.73	3.09		2				151	1.51	65	17.5	47.5	28.5075	2	10	10	10	2	2	2	2	2	2025	2	2935
2	223839	1	223839	黄莹	女	24	2	4	2024/11/15 23:03:03	2024/11/19 12:03:40	4.33	2	9.07	5.97	4.03	135.94	19.5738	7.73	6.38	738.634	3.50588	0					5.4	2				156	1.56	64	17	47	26.2985	2	10	10	10	2	2	2	2	2	2024	2	2870
2	223860	1	223860	冯小兰	女	35	1	5	2024/11/16 13:02:30	2024/11/21 10:30:24	4.62	2	29.1	20.93	4.07	85.33	12.2865	7.57	7.66	431.107	2.2225	0						2				152	1.52	61.5	9.5	52	26.6188	2	10	10	10	2	2	2	2	2	2024	2	2860
2	264917	1	264917	覃慧婷	女	35	1	3	2025/11/9 10:30:44	2025/11/12 11:20:38	4.65	2	156.49	96.64	4.24	69.28	9.97552	6.89	7.31	269.609	1.87983	0	5.91	1.51	2.13	3.33		2				160	1.6	60.3	6	54.3	23.5547	2	10	10	10	2	2	2	2	2	2025	2	2865
2	223850	1	223850	黄巧依	女	29	2	4	2024/11/16 9:18:19	2024/11/20 11:10:42	4.81	2	135.11	51.91	4.19	122.67	17.6631	8.67	6.71	511.973	3.28926	0						2				150	1.5	65.5	8.5	57	29.1111	2	10	10	10	2	2	2	2	2	2024	2	3275
2	197582	2	197582	吴佳蓉	女	23	2	3	2024/11/16 9:37:55	2024/11/19 14:49:47	4.13	2	22.47	8.84	3.84	55.84	8.04032	6.78	5.27	472.96	1.37221	0					4.6	2				168	1.68	72	21	51	25.5102	2	10	10	10	2	2	2	2	2	2024	2	3065
2	26337	4	26337	王丽缘	女	34	2	5	2024/11/17 11:43:22	2024/11/22 16:48:32	4.86	2	32.61	8.99	4.39	92.77	13.3578	5.83	6.87	300.176	2.60626	0						2				158	1.58	70	9	61	28.0404	2	10	10	10	2	2	2	2	1	2024	2	3605
2	223918	1	223918	顾慧玲	女	24	2	6	2024/11/17 13:31:23	2024/11/23 12:39:05	4.47	2	24.02	10.53	4.17	131.83	18.982	8.54	6.03	566.627	3.518	0						2				167	1.67	81	15	66	29.0437	2	10	10	10	2	2	2	2	2	2024	1	4025
2	223957	1	223957	吕双	女	28	2	4	2024/11/17 23:29:59	2024/11/21 10:30:45	3.96	2	44.54	10.53	3.74	63.31	9.11591	7.18	7.55	759.659	1.51527	0						2				160	1.6	61.5	15	46.5	24.0234	2	10	10	10	2	2	2	2	2	2024	2	3200
2	249117	1	249117	吴桂成	女	28	2	8	2025/6/29 22:51:55	2025/7/7 11:05:41	4.57	2		14.6	4.46	89.75	12.923	7.28	5.85	269.228	2.56162	0	7.2	4.29	1.88	4.44	5.6	2				150	1.5	77	14	63	34.2222	2	10	10	10	2	2	2	2	2	2025	2	3605
2	270018	1	270018	陈明惠	女	28	2	6	2025/12/22 22:56:01	2025/12/28 11:28:03	4.54	2	199.28	47.48	4.26	70.64	10.1713	6.05	5.25	267.667	1.92577	0						2				157	1.57	70	17	53	28.3987	2	10	10	10	1	2	2	1	1	2025	2	3310
2	270618	1	270618	苏菊	女	32	2	4	2025/12/27 22:07:16	2025/12/31 13:33:29	4.11	2	136.88	60.81	4.06	59.64	8.58747	5.82	6.24	306.695	1.54956	0						2				163	1.63	62	10	52	23.3355	2	10	10	10	2	2	2	2	2	2025	2	2660
2	160718	2	160718	马样样	女	34	2	3	2025/1/20 8:47:54	2025/1/23 10:49:24	4.5	2	25.66	8.04	4.15	39.86	5.73938	6.61	6.44	176.596	1.0586	0						2				159	1.59	59	16	43	23.3377	2	10	10	10	2	2	2	2	2	2025	2	3290
2	241518	1	241518	宁钰婵	女	28	2	3	2025/4/24 0:31:40	2025/4/27 15:18:56	5.08	2	183	120.57	4.45	29.68	4.27358	7.15	5.99	89.9701	0.845219	0	5.6	1.24	1.94	3.2		2				155	1.55	56	11	45	23.3091	2	10	10	10	2	2	2	2	2	2025	2	2410
2	88461	3	88461	周冬玲	女	29	2	3	2024/11/18 19:24:15	2024/11/21 10:45:15	4.14	2	9.01	10.14	3.66	44.15	6.35709	5.12	4.57	794.636	1.03409	0						2				158	1.58	62.8	14	48.8	25.1562	2	10	10	10	2	2	2	2	2	2024	2	2630
2	254118	1	254118	韦雅婷	女	28	2	4	2025/8/7 11:11:01	2025/8/11 11:15:37	4.59	2	132.17	36.9	4.09	59.88	8.62203	5.51	6.56	292.272	1.56729	0						2				155	1.55	51.8	10	41.8	21.5609	2	10	10	10	2	2	2	2	2	2025	2	2950
2	224211	1	224211	蒋倩	女	26	2	6	2024/11/19 14:51:45	2024/11/25 11:44:41	3.97	2	9.56	8.15	4.18	81.78	11.7754	7.64	8.48	346.335	2.1876	0						2				155	1.55	76	12.9	63.1	31.6337	2	10	10	10	2	2	2	2	2	2024	2	3415
2	224267	1	224267	韦娜	女	35	1	4	2024/11/19 23:44:33	2024/11/23 11:47:25	4.15	2	11.01	6.48	3.77	68.56	9.87185	7.18	6.63	731.248	1.65408	0						2				161	1.61	65	10	55	25.0762	2	10	10	10	2	2	2	2	2	2024	2	3020
2	224132	1	224132	韦园园	女	27	2	5	2024/11/19 3:45:22	2024/11/24 11:51:21	4.86	2	90.09	22.66	4.42	42.84	6.16847	8.05	3.74	134.097	1.21176	0					5.4	2				158	1.58	51	15	36	20.4294	2	10	10	10	2	2	2	2	2	2024	2	2730
2	245818	1	245818	梁艳	女	30	2	6	2025/6/2 15:01:18	2025/6/8 15:15:56	4.05	2	125.88	15.99	4.09	160.32	23.0842	7.58	7.15	782.516	4.1962	0						2				163	1.63	84	22.5	61.5	31.6158	2	10	10	10	2	2	2	2	2	2025	2	3920
2	222214	1	222214	何媛媛	女	33	1	3	2024/11/2 3:53:14	2024/11/5 12:38:44	3.7	2	51.56	2.42	4.1	60.79	8.75306	6.52	4.31	291.769	1.595	0						2				148	1.48	61.5	14	47.5	28.0771	2	10	10	10	2	2	2	2	2	2024	2	3450
2	222217	1	222217	赵金梅	女	36	1	5	2024/11/2 5:41:20	2024/11/7 11:48:32	4.42	2	26.41	11.03	4.09	66.77	9.61411	8.21	7.68	325.902	1.74763	0					5.5	2				160	1.6	67	20	47	26.1719	2	10	10	10	1	2	2	2	2	2024	2	3020
2	222216	1	222216	梁泉	女	24	2	3	2024/11/2 6:04:56	2024/11/5 12:20:59	4.63	2	18.63	7.86	3.91	66.82	9.62131	5.11	5.18	469.332	1.67197	0						2				160	1.6	53	12	41	20.7031	2	10	10	10	2	2	2	2	2	2024	2	2870
2	28118	2	28118	黄雪梅	女	34	2	5	2025/6/4 5:48:24	2025/6/9 10:50:35	4.85	2	218.07	48.32	4.64	94.63	13.6256	6.76	7.2	239.046	2.80991	0						2				158	1.58	70	20	50	28.0404	2	10	10	10	2	2	2	2	2	2025	2	3500
2	258218	1	258218	蒙晓敏	女	30	2	3	2025/9/10 4:46:06	2025/9/13 12:17:48	4.93	2	37.88	14.38	5.07	143.08	20.6019	9.14	8.4	262.444	4.64229	0						2				165	1.65	78	16	62	28.6501	2	10	10	10	1	2	2	1	2	2025	2	3220
2	224272	1	224272	覃梅	女	36	1	5	2024/11/20 8:20:20	2024/11/25 11:56:06	4.31	2	162.83	55.38	4.23	56.9	8.19294	9.65	8.22	224.464	1.54027	0						2				154	1.54	66	8	58	27.8293	2	10	10	10	2	1	2	1	1	2024	2	2425
2	238718	1	238718	冯春丽	女	21	2	3	2025/4/1 0:38:54	2025/4/4 12:48:21	4.15	2	20.84	6.84	4.19	54.79	7.88913	7.38	4.94	228.67	1.46913	0						2				155	1.55	65	15	50	27.0552	2	10	10	10	2	2	2	2	2	2025	2	2360
2	239818	1	239818	李美芬	女	25	2	3	2025/4/10 9:45:49	2025/4/13 11:05:05	4.2	2	25.8	3.24	4.18	77.1	11.1015	7.04	7.18	326.515	2.06241	0						2				153	1.53	65	19	46	27.7671	2	10	10	10	2	2	2	2	2	2025	2	3305
2	249918	1	249918	覃丽敏	女	29	2	6	2025/7/6 15:47:28	2025/7/12 11:44:03	4.52	2	34.18	8.3	4.18	75.76	10.9086	8.03	6.28	320.84	2.02657	0	6.01	1.24	2.59	3.11		2				157	1.57	62.5	11	51.5	25.356	2	10	10	10	2	2	2	2	2	2025	2	3675
2	224406	1	224406	韦春妙	女	28	2	4	2024/11/21 1:53:00	2024/11/25 16:39:40	4.18	2	73.44	18.58	3.93	51.66	7.43844	6.24	6.89	345.974	1.29925	0					5.6	2				155	1.55	62.5	15	47.5	26.0146	2	10	10	10	2	2	2	2	2	2024	2	3275
2	230219	1	230219	凌亚芬	女	33	2	4	2025/1/14 4:24:54	2025/1/18 11:37:16	4.59	2	48.23	6.18	3.93	48.62	7.00072	6.3	7.03	325.615	1.22279	0	6.36	2.33	2.07	3.79	4.9	2				155	1.55	57	12	45	23.7253	2	10	10	10	2	2	2	1	1	2025	2	2810
2	240319	1	240319	李艳玲	女	31	2	6	2025/4/14 14:40:23	2025/4/20 11:43:04	4.82	2	57.03	7.43	4.48	140.93	20.2923	8.53	5.88	414.129	4.04042	0						2				167	1.67	74	7.5	66.5	26.5338	2	10	10	10	2	2	2	2	2	2025	2	3210
2	250819	2	250819	刘春霞	女	35	1	5	2025/8/1 15:46:22	2025/8/6 13:25:18	4.76	2	60.93	6.65	4.32	86.97	12.5227	7.65	7.31	305.431	2.40435	0	6.87	2.05	2	4.37		2				157	1.57	65	9.5	55.5	26.3702	2	10	10	10	2	2	2	2	2	2025	2	3180
2	224511	1	224511	黄远	女	32	2	7	2024/11/21 16:15:51	2024/11/28 11:12:02	5.02	2	205.14	56.82	4.23	120.41	17.3377	8.44	7.81	475.004	3.25948	0						2				160	1.6	80	20	60	31.25	2	10	10	10	1	2	2	2	1	2024	2	3420
2	7238	3	7238	黄艳红	女	29	2	5	2024/11/21 8:49:54	2024/11/26 11:09:37	4.25	2	70.04	12.07	4.3	111.08	15.9942	8.61	6.75	399.856	3.05668	0						2				163	1.63	75	10	65	28.2284	2	10	10	10	2	2	2	2	2	2024	2	3190
2	233619	1	233619	杨兰	女	25	2	7	2025/2/16 12:12:40	2025/2/23 12:42:36	4.58	2	59.79	8.12	3.98	69.71	10.0374	7.13	5.47	418.227	1.77551	0					5.4	2				155	1.55	82	15	67	34.1311	2	8	10	10	1	2	2	2	1	2025	2	3115
2	263619	2	263619	黄成莲	女	29	2	4	2025/12/23 4:36:24	2025/12/27 15:22:43	4.36	2	53.31	48.48	4.06	153.35	22.0806	8.94	7.32	788.594	3.98433	0						2				158	1.58	67	17	50	26.8386	2	10	10	10	2	2	2	1	1	2025	2	2810
2	224540	1	224540	黄新青	女	32	2	3	2024/11/22 1:08:45	2024/11/25 11:48:37	4.49	2	47.8	19.1	4.28	75.7	10.8999	7.73	6.08	279.485	2.07341	0						2				165	1.65	64	10	54	23.5078	2	10	10	10	2	2	2	2	1	2025	2	3150
2	234019	1	234019	莫媛园	女	26	2	4	2025/2/19 2:55:51	2025/2/23 12:10:12	4.17	2	145.65	14.55	4.11	55.64	8.01152	7.29	5.82	262.673	1.46344	0						2				162	1.62	71.7	10	61.7	27.3205	2	10	10	10	2	2	2	2	2	2025	2	3030
2	224545	1	224545	甘晶	女	25	2	3	2024/11/22 7:19:42	2024/11/25 11:47:32	4.32	2	22.22	10.09	4.24	90.25	12.995	6.91	4.89	351.215	2.44883	0						2				158	1.58	67	15	52	26.8386	2	10	10	10	2	2	2	2	1	2024	2	3100
2	14874	2	14874	秦美丽	女	33	2	5	2024/11/22 9:32:43	2024/11/27 10:52:36	4.95	2	8.65	8.85	4.43	63.77	9.18215	7.28	6.31	197.465	1.80786	0						2				155	1.55	63	12	51	26.2227	2	10	10	10	2	2	2	2	2	2024	2	3570
2	232320	1	232320	覃金花	女	25	2	3	2025/2/6 11:45:43	2025/2/9 11:39:35	4.19	2	28.25	4.95	3.74	61.27	8.82217	6.95	4.98	735.181	1.46644	0						2				165	1.65	63	15	48	23.1405	2	10	10	10	2	2	2	2	2	2025	2	3600
2	142520	2	142520	黄秀园	女	32	2	3	2025/5/25 9:44:37	2025/5/28 11:14:36	4.49	2	121.94	46.49	4.78	115.17	16.5832	8.94	6.28	259.112	3.523	0						2				155	1.55	65.2	10	55.2	27.1384	2	10	10	10	2	2	2	1	1	2025	2	2575
2	242620	1	242620	杨曼	女	28	2	3	2025/5/6 6:29:58	2025/5/9 11:35:07	4.64	2	145	15.92	4.11	96.59	13.9078	8	7.1	455.995	2.5405	0	4.67	4.29	1.57	2.27		2				158	1.58	69	9	60	27.6398	2	10	10	10	2	2	2	2	2	2025	2	2960
2	224632	1	224632	莫丽娟	女	23	2	4	2024/11/23 9:37:59	2024/11/27 11:12:16	4.45	2	58.91	14.02	3.89	45.43	6.5414	5.94	4.63	335.456	1.13093	0						2				157	1.57	63.4	19.4	44	25.7211	2	10	10	10	2	2	2	1	1	2024	2	3070
2	234020	2	234020	梁艺淇	女	27	2	4	2025/4/13 21:37:11	2025/4/17 11:21:51	4.04	2	29.64	8.11	4.24	61.29	8.82505	9.05	7.17	238.515	1.66303	0						2				158	1.58	65.5	13.5	52	26.2378	2	10	10	10	2	2	2	2	2	2025	2	3395
2	255120	2	255120	李霞	女	28	2	4	2025/10/1 8:40:09	2025/10/5 12:31:56	4.35	2	36.23	20.19	4.22	69.46	10.0014	7.53	5.1	277.818	1.87583	0						2				156	1.56	56	10	46	23.0112	2	10	10	10	2	2	2	2	2	2025	2	3010
2	224688	1	224688	覃雅婷	女	36	1	5	2024/11/24 4:31:13	2024/11/29 12:31:07	4.43	2	101.53	29.35	4.14	101.35	14.5932	6.87	5.68	456.039	2.68515	0					5.7	2				153	1.53	73.5	23	50.5	31.3982	2	10	10	10	2	2	2	1	1	2024	2	2955
2	28607	5	28607	韦晓丹	女	35	1	6	2024/11/25 12:07:55	2024/12/1 11:21:10	4.16	2	6.13	10.89	4.21	87.4	12.5846	9.94	7.72	354.496	2.35472	0						2				163	1.63	75.7	18	57.7	28.4919	2	10	10	10	2	2	2	2	2	2024	1	4035
2	224870	1	224870	苏凤贵	女	36	1	7	2024/11/25 15:38:41	2024/12/2 11:20:03	4.58	2	38.12	12.36	4.94	99.51	14.3283	7.81	7.32	199.004	3.14586	0						2				155	1.55	71	10	61	29.5525	2	10	10	10	1	2	2	2	1	2024	2	2990
2	74937	7	74937	廖美媚	女	33	2	5	2024/11/25 15:39:23	2024/11/30 11:29:04	4.89	2	176.55	32.49	4.29	61.04	8.78906	9.43	6.39	222.508	1.67578	0						2				155	1.55	70	17	53	29.1363	2	10	10	10	1	2	2	1	1	2024	2	3475
2	63648	2	63648	蓝玉湘	女	32	2	4	2024/11/26 17:12:35	2024/11/30 11:45:25	4.31	2	193.45	41.84	4.05	75.77	10.91	6.99	6.02	396.728	1.9638	0						2				170	1.7	88	20	68	30.4498	2	10	10	10	2	2	2	2	2	2024	2	3260
2	239120	1	239120	杨霏	女	30	2	6	2025/4/6 10:46:56	2025/4/12 11:06:29	4.37	2	49.4	8.47	4.09	83.99	12.0936	7.49	6.32	409.952	2.19835	0						2				160	1.6	78	24.5	53.5	30.4688	2	10	10	10	2	2	2	2	2	2025	2	3660
2	225180	1	225180	陈梦婷	女	28	2	5	2024/11/27 17:19:54	2024/12/2 15:35:10	4.59	2	61.86	21.49	3.75	73.14	10.5313	5.02	8.34	842.505	1.75522	0						2				158	1.58	67.5	10	57.5	27.0389	2	10	10	10	2	2	2	2	2	2024	2	2885
2	152940	2	152940	黄小真	女	34	2	3	2024/11/28 0:30:33	2024/12/1 12:25:14	4.64	2	15.84	6.67	4.17	50.45	7.26422	6.9	5.57	216.842	1.3463	0					5.4	2				160	1.6	60.5	8	52.5	23.6328	2	10	10	10	2	2	2	2	2	2024	2	3150
2	250821	1	250821	顾睿睿	女	30	2	4	2025/7/12 6:56:25	2025/7/16 11:35:55	3.95	2	63.41	7.19	4.19	62.56	9.00792	6.39	6.47	261.099	1.67747	0	5.42	1.91	1.67	3.42		2				160	1.6	60	12	48	23.4375	2	10	10	10	2	2	2	2	2	2025	2	3240
2	261721	1	261721	韦柳香	女	36	1	5	2025/10/13 11:42:25	2025/10/18 12:14:27	4.76	2	184.03	92.45	4.71	86.61	12.4708	9.75	7.68	206.13	2.61056	0					5.4	2				163	1.63	88	16	72	33.1213	2	10	10	10	2	2	2	2	2	2025	2	3760
2	225208	1	225208	农莉莉	女	28	2	3	2024/11/28 9:09:00	2024/12/1 12:06:22	4.8	2	59.75	9.4	4.79	114.72	16.5184	8.13	7.21	256.099	3.51657	0						2				160	1.6	68.4	9.4	59	26.7188	2	10	10	10	2	2	2	2	2	2024	2	3125
2	114977	2	114977	张雪园	女	32	2	3	2024/11/29 20:18:38	2024/12/2 14:49:10	4.74	2	67.99	10.78	3.96	47.35	6.81785	9.56	8.02	296.428	1.19994	0						2				150	1.5	59.5	12.5	47	26.4444	2	10	10	10	2	2	2	2	2	2024	2	3030
2	145664	2	145664	吴秋容	女	31	2	6	2024/11/3 13:39:38	2024/11/9 11:49:52	4.73	2	27.94	12.95	4.43	88.8	12.7862	8.36	7.38	274.972	2.51746	0					5.6	2				156	1.56	64.8	16	48.8	26.6272	2	10	10	10	2	2	2	2	2	2024	2	3410
2	199551	1	199551	宋燕红	女	34	2	4	2024/11/3 14:13:31	2024/11/7 14:47:27	3.79	2	177.65	68.22	4.46	72.58	10.4507	4.9	5.02	217.723	2.07156	0						2				165	1.65	71.5	10	61.5	26.2626	2	10	10	10	2	2	2	2	2	2024	2	3310
2	227121	2	227121	陈辉娇	女	30	2	5	2025/6/8 11:58:44	2025/6/13 16:05:04	4.25	2	81.91	15.2	4.5	61.25	8.81929	7.88	6.64	176.386	1.76386	0						2				148	1.48	50	12	38	22.8269	2	10	10	10	2	2	2	1	1	2025	2	3170
2	138621	3	138621	李永香	女	35	1	5	2025/6/20 1:29:58	2025/6/25 13:07:09	4.53	2	33.85	7.63	4.16	141.56	20.383	7.85	5.23	617.667	3.76859	0						2				160	1.6	74	13	61	28.9062	2	10	10	10	2	2	2	1	1	2025	2	3400
2	222286	1	222286	江萍	女	34	2	3	2024/11/3 2:36:52	2024/11/6 11:59:35	4.17	2	44.71	12.25	4.16	115.81	16.6753	7.72	5.51	505.312	3.08308	0						2				156	1.56	69	9	60	28.3531	2	10	10	10	2	2	2	2	2	2024	2	3060
2	198821	2	198821	黄婷	女	28	2	4	2025/11/4 4:24:11	2025/11/8 15:40:08	4.65	2	32.03	7.4	4.98	225.27	32.4363	7.41	6.09	438.328	7.17923	0						2				165	1.65	84	19	65	30.854	2	10	10	10	2	2	2	1	1	2025	2	3760
2	222005	2	222005	卢佳意	女	26	2	11	2024/11/3 9:10:45	2024/11/14 11:14:08	5.1	1	71.49	33.06	3.97	66.59	9.58819	7.85	7.36	408.008	1.69178	0						2				153	1.53	67	10	57	28.6215	2	10	10	10	1	2	2	2	1	2024	2	3270
2	207577	3	207577	利碧艳	女	35	1	5	2024/11/30 15:34:12	2024/12/5 10:33:28	4.52	2	30.31	10.04	4.66	110.98	15.9798	6.54	5.98	275.515	3.3096	0						2				157	1.57	70	18.5	51.5	28.3987	2	10	10	10	2	2	2	2	2	2024	2	3170
2	270022	1	270022	玉兰	女	27	2	3	2025/12/23 3:47:13	2025/12/26 10:49:46	4.2	2	153.09	29.02	3.65	47.84	6.88841	3.87	3.75	918.455	1.11745	0						2				158	1.58	53	11	42	21.2306	2	10	10	10	2	2	2	2	2	2025	2	3400
2	222394	1	222394	王鑫芳	女	27	2	5	2024/11/4 10:11:53	2024/11/9 11:52:55	4.06	2	17.45	6.98	3.79	61.62	8.87257	5.31	6.15	611.901	1.49454	0					5.4	2				170	1.7	80	9	71	27.6817	2	10	10	10	2	2	2	2	2	2024	2	2995
2	250822	1	250822	陆艳清	女	26	2	5	2025/7/12 6:58:07	2025/7/17 11:26:04	4.56	2	93.01	35.54	4.81	140.59	20.2433	7.4	5.62	309.059	4.32758	0	6.17	1.56	2.11	3.73		2				164	1.64	80	17	63	29.7442	2	8	10	10	1	2	2	2	1	2025	2	3130
2	222443	1	222443	徐秀娟	女	35	1	3	2024/11/4 11:43:28	2024/11/7 11:32:16	4.93	2	62.15	28.04	3.89	65.63	9.44996	6.02	4.32	484.614	1.63379	0						2				156	1.56	56.5	11.5	45	23.2166	2	10	10	10	2	2	2	2	2	2024	2	2960
2	242622	1	242622	黄莹春	女	37	1	4	2025/5/6 7:51:20	2025/5/10 12:01:41	4.52	2	16.02	18.28	4.78	110.55	15.9179	8.57	8.09	248.718	3.38168	0					5.5	2				155	1.55	65.3	12.5	52.8	27.18	2	10	10	10	2	2	2	2	2	2025	2	3280
2	163922	2	163922	韦涵榕	女	34	2	3	2025/11/14 0:38:07	2025/11/17 13:56:50	4.26	2	26.6	15.42	4.36	101.28	14.5832	6.41	6.42	339.143	2.82589	0						2				155	1.55	66	16	50	27.4714	2	8	8	9	2	2	2	1	1	2025	2	2840
2	222464	1	222464	赵秀月	女	40	1	6	2024/11/4 13:38:25	2024/11/10 13:39:02	4.89	2	40.22	21.12	4.83	104.31	15.0194	9.53	8.06	225.856	3.22417	0						2				150	1.5	66	8	58	29.3333	2	10	10	10	2	2	2	2	2	2024	2	2580
2	244722	2	244722	农柠菁	女	31	2	4	2025/11/27 13:38:51	2025/12/1 11:48:31	4.66	2	34.87	20.42	4.32	70.34	10.1281	7.42	5.6	247.028	1.9446	0					5.6	2				156	1.56	75	18	57	30.8185	2	10	10	10	2	2	2	2	2	2025	2	3175
2	265722	1	265722	丁春莹	女	32	2	3	2025/11/16 3:42:22	2025/11/19 17:00:00	4.06	2	53.99	36.89	4.02	48.07	6.92153	8.77	6.98	266.213	1.23665	0						2				163	1.63	53	6	47	19.9481	2	10	10	10	2	2	2	2	2	2025	2	2650
2	256522	1	256522	朱艳兰	女	34	2	3	2025/8/26 10:06:15	2025/8/29 12:22:39	4.46	2	130.51	14.87	4.03	41.63	5.99424	8.88	7.22	226.198	1.07364	0						2				152	1.52	63	15.8	47.2	27.268	2	10	10	10	2	2	2	2	2	2025	2	2710
2	238722	1	238722	孙菁	女	29	2	3	2025/4/1 5:14:06	2025/4/4 14:50:56	4.31	2	90.91	29.41	4.13	42.33	6.09503	7.04	4.8	193.493	1.11878	0					5.5	2				157	1.57	66.5	15	51.5	26.9788	2	10	10	10	2	2	2	2	2	2025	2	2850
2	248722	1	248722	蔡媛	女	24	2	6	2025/6/25 18:03:21	2025/7/1 11:03:30	4.49	2	80.41	41.53	3.83	47.9	6.89705	6.72	5.84	418.003	1.17403	0						2				152	1.52	74	16	58	32.0291	2	10	10	10	2	2	2	2	2	2025	2	2965
2	222687	1	222687	黄艳	女	21	2	3	2024/11/5 21:59:40	2024/11/8 12:34:57	4.44	2	43.96	5.82	3.8	65.56	9.43988	9.18	6.17	629.326	1.59429	0						2				163	1.63	69	18	51	25.9701	2	10	10	10	2	2	2	2	2	2024	2	2740
2	127036	2	127036	黄丽香	女	25	2	5	2024/11/5 5:59:58	2024/11/10 17:00:00	4.8	2	160.26	93.05	4.07	87.94	12.6623	9.02	6.48	444.293	2.29048	0						2				160	1.6	79.8	10	69.8	31.1719	2	10	10	10	1	2	2	2	2	2024	2	3035
2	243323	1	243323	陈艳萍	女	36	1	3	2025/5/11 0:10:13	2025/5/14 15:15:55	4.44	2	60.89	16.19	4.62	68.62	9.88049	9.07	7.9	176.437	2.02879	0						2				157	1.57	60	12.5	47.5	24.3418	2	10	10	10	2	2	2	2	2	2025	2	2760
2	253323	1	253323	林练碧	女	29	2	6	2025/7/31 19:54:30	2025/8/6 13:00:54	4.6	2	165.68	22.85	3.97	111.25	16.0187	8.12	4.44	681.648	2.82641	0						2				162	1.62	72.4	16	56.4	27.5873	2	10	10	10	2	2	2	2	2	2025	2	3655
2	222693	1	222693	黄嘉丽	女	29	2	4	2024/11/6 7:44:14	2024/11/10 17:00:00	4.31	2	41.57	5.38	4.01	52.67	7.58387	7.36	4.65	297.407	1.35161	0						2				156	1.56	67	17.2	49.8	27.5312	2	10	10	10	2	2	2	2	2	2024	2	3250
2	222706	1	222706	庞乔	女	39	1	4	2024/11/6 9:33:27	2024/11/10 17:00:00	4.38	2	6.5	3.8	4.47	84.93	12.2289	9.26	6.75	252.143	2.42948	0						2				151	1.51	57.5	8	49.5	25.2182	2	10	10	10	2	2	2	2	1	2024	2	2585
2	229223	1	229223	邱桂英	女	37	1	3	2025/1/5 14:57:08	2025/1/8 12:24:08	4.73	2	58.08	9.3	3.83	58.93	8.48524	7.65	6.66	514.257	1.44438	0					4.6	2				158	1.58	67	15	52	26.8386	2	10	10	10	2	2	2	2	2	2025	2	3715
2	222836	1	222836	梁春钰	女	30	2	3	2024/11/7 10:02:40	2024/11/10 13:08:11	4.46	2	48.82	25.8	4.28	81.07	11.6731	7.87	5.79	299.311	2.22049	0					5.8	2				160	1.6	76	14	62	29.6875	2	10	10	10	2	2	2	2	2	2024	2	2875
2	222913	1	222913	覃鲜艳	女	32	2	6	2024/11/7 16:14:01	2024/11/13 11:48:46	4.43	2	86.93	15.78	4.31	51.48	7.41253	6.34	5.72	183.025	1.41991	0					5.1	2				150	1.5	61	10	51	27.1111	2	10	10	10	2	2	2	2	2	2024	2	3575
2	260624	1	260624	农美鑫	女	22	2	4	2025/10/2 8:09:21	2025/10/6 11:38:13	4.76	2	103.76	8.21	4.34	95.53	13.7552	6.77	6.59	327.505	2.65323	0						2				162	1.62	73.2	25	48.2	27.8921	2	10	10	10	2	2	2	2	2	2025	2	3360
2	200724	3	200724	孙岩	女	38	1	6	2025/7/11 15:43:50	2025/7/17 10:12:52	4.57	2	53.95	16.17	4.24	63.89	9.19942	5.38	6.26	248.633	1.73358	0	6.1	2.57	2.24	3.34		2				168	1.68	70	10	60	24.8016	2	10	10	10	2	2	2	2	2	2025	2	3200
2	160824	4	160824	梁秀媛	女	29	2	3	2025/2/25 8:43:36	2025/2/28 10:45:07	4.82	2	109.88	13.54	4.9	185.99	26.7804	9.23	7.08	382.577	5.83218	0					5.5	2				162	1.62	100	10	90	38.1039	2	10	10	10	2	2	2	2	2	2025	2	3750
2	182824	2	182824	李建萍	女	27	2	3	2025/12/28 9:20:42	2025/12/31 13:33:55	4.53	2	6.14	7.67	4.02	115.85	16.6811	6.47	6.33	641.579	2.98035	0						2				155	1.55	56	11	45	23.3091	2	10	10	10	2	2	2	2	2	2025	2	3230
2	223015	1	223015	谢孔燕	女	24	2	4	2024/11/8 23:19:53	2024/11/12 15:21:44	4.25	2	44.68	12.26	4.05	86.97	12.5227	5.12	7.59	455.37	2.25408	0					5.9	2				160	1.6	73	11	62	28.5156	2	10	10	10	2	2	2	2	2	2024	2	3050
2	222945	1	222945	方琳珍	女	42	1	3	2024/11/8 6:18:02	2024/11/11 12:03:05	4.43	2	46.58	13.71	4.22	57.71	8.30958	9.55	7.85	230.822	1.55851	0						2				158	1.58	58	12	46	23.2335	2	10	10	10	2	2	2	1	1	2024	2	3260
2	187124	2	187124	李洁	女	29	2	3	2025/3/13 6:04:37	2025/3/16 12:28:59	4.65	2	37.47	4.49	4.88	106.57	15.3449	4.81	6.71	222.389	3.32813	0						2				163	1.63	74.5	10	64.5	28.0402	2	10	10	10	2	2	2	2	2	2025	2	3590
2	197424	2	197424	粟晓燕	女	29	2	3	2025/12/26 20:30:15	2025/12/29 10:38:33	4.73	2	52.83	11.94	4.81	101.8	14.658	9	7.48	223.787	3.13356	0	4.7	1.3	1.89	2.69	5.5	2				164	1.64	79	15	64	29.3724	2	10	10	10	2	2	2	2	2	2025	2	3040
2	223018	1	223018	周信杉	女	32	2	3	2024/11/9 3:57:49	2024/11/12 13:15:30	3.92	2	189.39	38.18	3.72	58.86	8.47516	4.41	5.6	770.469	1.40123	0					5.2	2				159	1.59	52	14	38	20.5688	2	10	10	10	2	2	2	2	2	2024	2	2410
2	207524	3	207524	杨红梅	女	27	2	5	2025/2/11 15:48:26	2025/2/16 10:30:28	4.43	2	82.48	37.39	3.99	51.17	7.36789	4.93	4.23	300.73	1.30657	0						2				155	1.55	50	10	40	20.8117	2	10	10	10	2	2	2	2	2	2025	2	3050
2	223019	1	223019	梁娇	女	35	1	3	2024/11/9 6:49:34	2024/11/12 11:40:14	4.15	2	23.74	11.81	4.07	158.65	22.8438	5	5.74	801.536	4.13218	0						2				150	1.5	61	12.5	48.5	27.1111	2	10	10	10	2	2	2	2	2	2024	2	3000
2	223020	1	223020	罗海玉	女	32	2	3	2024/11/9 7:35:18	2024/11/12 11:40:35	3.97	2	21.74	5.52	3.98	77.63	11.1778	4.67	6.25	465.743	1.97723	0						2				155	1.55	51.5	5.7	45.8	21.436	2	10	10	10	2	2	2	2	2	2024	2	3140
2	223021	1	223021	蓝婷	女	26	2	6	2024/11/9 9:08:31	2024/11/15 11:42:57	4.35	2	27.3	9.03	4.62	125.07	18.0086	8.14	3.46	321.583	3.69777	0						2				155	1.55	74	19	55	30.8012	2	8	10	10	1	2	2	2	2	2024	2	2870
2	223027	1	223027	覃沁	女	22	2	4	2024/11/9 9:59:11	2024/11/13 11:41:34	5.01	2	9.67	2.84	4.51	91.26	13.1404	9.55	2.94	260.206	2.63392	0						2				153	1.53	62	20	42	26.4855	2	10	10	10	2	2	2	2	2	2024	2	3670
2	260425	1	260425	王德珍	女	31	2	3	2025/9/29 4:35:32	2025/10/2 12:15:50	4.3	2	89.75	23.47	4.4	120.22	17.3103	8.37	6.71	384.673	3.38512	0	4.03	1.11	1.79	2.05		2				162	1.62	73	14	59	27.8159	2	10	10	10	2	2	2	2	2	2025	2	3105
2	253425	1	253425	雷光花	女	32	2	3	2025/8/2 1:05:45	2025/8/5 15:15:07	4.37	2	22.68	20.59	4.31	89.7	12.9158	7.63	6.32	318.908	2.47409	0	4.39	1.62	1.7	2.38		2				160	1.6	71.5	11.5	60	27.9297	2	10	10	10	2	2	2	2	2	2025	2	3000
2	164181	2	164181	黄依	女	33	2	3	2024/12/1 6:53:37	2024/12/4 11:53:50	4.29	2	55.25	8.83	3.82	43.04	6.19726	8.4	5.52	387.329	1.05216	0						2				154	1.54	54	13.5	40.5	22.7694	2	10	10	10	2	2	2	2	2	2024	2	2795
2	225503	1	225503	吴爱华	女	28	2	5	2024/12/1 9:24:34	2024/12/6 10:40:00	4.62	2	131.35	28.1	3.69	58.97	8.491	7.11	6.06	893.79	1.39252	0						2				158	1.58	63	16	47	25.2363	2	10	10	10	2	2	2	2	1	2024	2	3570
2	226601	1	226601	廖雁翎	女	33	2	4	2024/12/10 18:10:37	2024/12/14 11:33:10	4.41	2	18.97	9.55	3.78	46.04	6.62923	6.45	5.54	473.516	1.11371	0						2				150	1.5	59.5	19	40.5	26.4444	2	10	10	10	2	2	2	2	2	2024	2	3100
2	199415	3	199415	易上惠	女	31	2	5	2024/12/10 18:27:03	2024/12/15 10:34:10	4.56	2	10.45	4.59	4.28	88.41	12.73	8.22	6.67	326.411	2.42153	0					5.9	2				160	1.6	77.8	15	62.8	30.3906	2	10	10	10	2	2	2	2	2	2024	2	3385
2	266925	1	266925	刘惠洁	女	25	2	4	2025/11/25 23:10:32	2025/11/29 12:32:11	4.51	2	73.93	22.78	3.89	84.26	12.1325	9.12	5.01	622.178	2.09757	0						2				166	1.66	76	15	61	27.5802	2	10	10	10	1	2	2	1	1	2025	2	3280
2	163473	3	163473	项小媛	女	26	2	4	2024/12/10 7:52:24	2024/12/14 11:08:19	4.65	2	203.7	71.08	3.98	40.33	5.80706	7.37	6.97	241.961	1.0272	0						2				158	1.58	52	13.5	38.5	20.83	2	7	10	10	2	2	1	2	2	2024	2	2940
2	267825	1	267825	陈碧霞	女	27	2	7	2025/12/4 5:01:44	2025/12/11 13:19:08	4.52	2	26.72	22.66	4.58	152.88	22.013	8.65	5.89	407.647	4.48086	0					4.9	2				160	1.6	74	20	54	28.9062	2	10	10	10	2	2	2	2	2	2025	2	2655
2	248225	1	248225	周国萍	女	35	1	7	2025/6/22 11:23:07	2025/6/29 14:03:31	4.46	2	90.16	38.18	3.94	83.34	12	6.49	6.12	545.455	2.10133	0						2				163	1.63	64.8	11	53.8	24.3893	2	10	10	10	2	2	2	2	2	2025	2	3550
2	228725	1	228725	叶柑兰	女	27	2	3	2024/12/31 5:25:47	2025/1/3 14:51:41	4.7	2	80.62	12.3	4.2	59.63	8.58603	8.11	5.75	245.315	1.60273	0						2				164	1.64	69	14	55	25.6544	2	9	9	9	2	2	2	2	1	2024	2	3530
2	140326	4	140326	周雷婷	女	27	2	3	2025/2/23 8:27:20	2025/2/26 15:29:44	4.38	2	192	51.42	4.22	109.92	15.8272	5.98	5.69	439.645	2.96848	0	4.82	0.66	1.2	3.42		2				167	1.67	80	15	65	28.6851	2	10	10	10	2	2	2	2	2	2025	2	3435
2	203252	3	203252	李运妮	女	35	1	5	2024/12/11 15:27:23	2024/12/16 11:43:02	4.68	2	58.18	15.94	4.67	91.04	13.1087	7.96	6.74	224.081	2.72079	0						2				158	1.58	65.3	15	50.3	26.1577	2	10	10	10	1	2	2	2	1	2024	2	1985
2	225058	2	225058	张秋兰	女	28	2	3	2024/12/11 2:14:32	2024/12/14 12:48:56	4.13	2	49.76	8.18	4.27	77.19	11.1145	8.23	7.24	288.688	2.10928	0						2				160	1.6	65	17	48	25.3906	2	10	10	10	2	2	2	2	2	2024	2	3405
2	226237	2	226237	梁少英	女	37	1	5	2024/12/11 6:31:22	2024/12/16 11:57:57	4.25	2	126.87	74.53	4.08	61.18	8.80922	8.57	7.23	303.766	1.5974	0						2				158	1.58	61	9	52	24.4352	2	10	10	10	2	2	2	2	1	2024	2	2080
2	233526	1	233526	赵丽娜	女	36	1	5	2025/2/15 9:34:23	2025/2/20 15:32:51	4.14	2	46.31	3.68	4.18	75.74	10.9057	7.1	6.94	320.756	2.02603	0					5	2				162	1.62	61	15	46	23.2434	2	10	10	10	2	2	2	1	2	2025	2	3260
2	226855	1	226855	陶小芳	女	40	1	5	2024/12/13 10:51:46	2024/12/18 11:25:00	4.72	2	89.2	17.74	4.04	52.04	7.49316	5.77	5.06	277.524	1.34544	0					5.2	2				163	1.63	72.5	13.5	59	27.2874	2	10	10	10	2	2	2	2	2	2024	2	3480
2	218260	2	218260	梁琦	女	33	2	6	2024/12/13 21:29:25	2024/12/19 11:07:21	4.61	2	32.68	11.61	3.96	56.72	8.16703	6.3	7.37	355.088	1.4374	0					5.3	2				164	1.64	68	16	52	25.2826	2	10	10	10	2	2	2	2	2	2024	2	3575
2	205526	3	205526	韦羡忆	女	29	2	4	2025/7/22 10:36:12	2025/7/26 11:56:34	4.58	2	64.07	13.08	3.82	33.69	4.85097	5.12	4.71	303.186	0.823587	0						2				158	1.58	65	13	52	26.0375	2	10	10	10	2	2	2	2	2	2025	2	3665
2	137808	2	137808	容家红	女	32	2	4	2024/12/13 23:47:16	2024/12/17 14:58:16	4.6	2	23.57	5.34	3.94	40.41	5.81857	7.31	5.46	264.481	1.0189	0						2				160	1.6	52	10	42	20.3125	2	10	10	10	2	2	2	2	2	2024	2	2400
2	187426	2	187426	黎锦萍	女	33	2	6	2025/8/30 16:23:40	2025/9/5 11:15:42	4.09	2	16.34	9.57	3.77	67.3	9.69042	5.33	6.93	717.809	1.62368	0	6.35	2.11	2.02	4.21		2				158	1.58	64	10	54	25.6369	2	10	10	10	2	2	2	2	2	2025	2	3440
2	198826	2	198826	张凤冉	女	37	1	5	2025/5/25 9:42:57	2025/5/30 14:59:09	4.5	2	111.32	10.95	4.36	96.01	13.8243	8.34	6.91	321.496	2.67885	0	5.83	1.94	2.46	3.08		2				158	1.58	85	15	70	34.049	2	10	10	10	2	2	2	2	2	2025	2	3420
2	243327	1	243327	黄鲜艳	女	31	2	5	2025/5/11 3:28:32	2025/5/16 10:54:20	5.09	2	13.86	16.14	4.65	96.06	13.8315	5.63	6.09	240.548	2.85852	0						2				156	1.56	73	19	54	29.9967	2	7	10	10	2	2	2	2	2	2025	2	3555
2	253427	1	253427	廖丽芳	女	29	2	3	2025/8/2 1:45:02	2025/8/5 13:42:29	5.51	1	65.04	12.77	4.12	62.83	9.0468	7.39	4.75	291.832	1.65657	0	6.46	2.02	1.99	4.11		2				153	1.53	64	10	54	27.3399	2	10	10	10	2	2	2	2	2	2025	2	3300
2	227209	1	227209	樊英	女	28	2	6	2024/12/16 23:21:21	2024/12/22 11:55:05	4.26	2	113.53	16.16	4.01	58.37	8.40461	6.26	5.21	329.592	1.49789	0						2				160	1.6	59	15	44	23.0469	2	10	10	10	2	2	2	2	2	2024	2	3245
2	227278	1	227278	黄永玉	女	30	2	6	2024/12/17 14:12:21	2024/12/23 11:45:48	4.23	2	118.66	19.65	4.01	52.6	7.57379	7.29	6.74	297.012	1.34982	0						2				150	1.5	77	16	61	34.2222	2	10	10	10	2	2	2	1	2	2024	2	3580
2	254327	1	254327	潘少莲	女	38	1	5	2025/8/8 22:14:08	2025/8/13 11:07:50	4.39	2	84.59	20.72	4.32	90.94	13.0943	9.57	7.05	319.373	2.51411	0						2				166	1.66	75	10	65	27.2173	2	10	10	10	2	2	2	2	2	2025	2	3540
2	264727	1	264727	韦芳菲	女	33	2	4	2025/11/6 21:29:14	2025/11/10 13:07:01	5.95	1	10.89	7.71	4.42	61.01	8.78474	7.9	5.13	190.973	1.72571	0						2				163	1.63	62	10	52	23.3355	2	10	10	10	2	2	2	2	2	2025	2	3570
2	187938	2	187938	黄晓婷	女	30	2	4	2024/12/17 21:57:37	2024/12/21 12:52:32	4.44	2	57.2	4.83	4	83.33	11.9986	8.28	7.46	479.942	2.13308	0					5.55	2				153	1.53	56	11	45	23.9224	2	10	10	10	2	2	2	2	2	2024	2	2790
2	203199	2	203199	龚微	女	32	2	7	2024/12/17 22:13:11	2024/12/24 12:07:27	4.62	2	175.62	32.33	4.42	59.79	8.60907	8.65	7.52	187.154	1.6912	0						2				163	1.63	61	8.5	52.5	22.9591	2	10	10	10	2	2	2	2	2	2024	2	3430
2	227213	1	227213	蓝秋玲	女	27	2	3	2024/12/17 4:05:30	2024/12/20 11:28:40	4.69	2	120.48	47.83	3.85	81.43	11.725	9.62	7.41	669.999	2.00627	0						2				158	1.58	67	20	47	26.8386	2	10	10	10	2	2	2	2	2	2024	2	3040
2	235227	1	235227	梁凤夜	女	36	1	6	2025/3/1 16:45:48	2025/3/7 11:39:57	6.18	1	125.06	36.3	4.24	48	6.91145	8.99	6.37	186.796	1.30242	0						2				153	1.53	71	11	60	30.3302	2	10	10	10	2	2	2	2	2	2025	2	3590
[truncated: 33 more columns]
